# Supplementary material for: ggPlantmap: an open-source R package for the creation of informative and quantitative ggplot maps derived from plant images
Source: J Exp Bot. 2024 Feb 8;75(17):5366–76. doi: 10.1093/jxb/erae043 (PMC11389834; doi:10.1093/jxb/erae043)
Supplement: erae043_suppl_Supplementary_Datasets_S1 [file erae043_suppl_supplementary_datasets_s1.zip › sample.xml]

<root>
<name>test.png</name>
<meta>
<positionX>0</positionX>
<positionY>0</positionY>
<positionZ>0</positionZ>
<positionT>0</positionT>
<pixelSizeX>1</pixelSizeX>
<pixelSizeY>1</pixelSizeY>
<pixelSizeZ>1</pixelSizeZ>
<timeInterval>1</timeInterval>
<channelName0>ch 0</channelName0>
<channelName1>ch 1</channelName1>
<channelName2>ch 2</channelName2>
<channelName3>ch 3</channelName3>
<userName/>
</meta>
<rois>
<roi>
<classname>plugins.kernel.roi.roi2d.ROI2DPolygon</classname>
<id>76</id>
<name>C1</name>
<selected>false</selected>
<readOnly>false</readOnly>
<properties/>
<color>-16777216</color>
<stroke>2</stroke>
<opacity>0.3</opacity>
<showName>false</showName>
<z>-1</z>
<t>-1</t>
<c>-1</c>
<points>
<point>
<pos_x>269.82894540287725</pos_x>
<pos_y>308.3759376032883</pos_y>
</point>
<point>
<pos_x>233.69114021499192</pos_x>
<pos_y>286.69325449055714</pos_y>
</point>
<point>
<pos_x>240.62282346614828</pos_x>
<pos_y>257.0496660289448</pos_y>
</point>
<point>
<pos_x>271.2848104172384</pos_x>
<pos_y>238.31469379252704</pos_y>
</point>
<point>
<pos_x>284.6380531105981</pos_x>
<pos_y>243.12955019725408</pos_y>
</point>
<point>
<pos_x>307.38992825071824</pos_x>
<pos_y>270.3397247474295</pos_y>
</point>
<point>
<pos_x>297.812571647736</pos_x>
<pos_y>288.9907487899379</pos_y>
</point>
<point>
<pos_x>284.4277369669389</pos_x>
<pos_y>302.0713826825351</pos_y>
</point>
</points>
</roi>
<roi>
<classname>plugins.kernel.roi.roi2d.ROI2DPolygon</classname>
<id>77</id>
<name>C1</name>
<selected>false</selected>
<readOnly>false</readOnly>
<properties/>
<color>-16777216</color>
<stroke>2</stroke>
<opacity>0.3</opacity>
<showName>false</showName>
<z>-1</z>
<t>-1</t>
<c>-1</c>
<points>
<point>
<pos_x>285.0361385433388</pos_x>
<pos_y>241.83962661894802</pos_y>
</point>
<point>
<pos_x>308.45959923473373</pos_x>
<pos_y>269.52189834514206</pos_y>
</point>
<point>
<pos_x>317.58562288073176</pos_x>
<pos_y>270.73870149794186</pos_y>
</point>
<point>
<pos_x>338.87967805472715</pos_x>
<pos_y>281.08152829673963</pos_y>
</point>
<point>
<pos_x>344.355292242326</pos_x>
<pos_y>266.47989046314274</pos_y>
</point>
<point>
<pos_x>351.9603119473243</pos_x>
<pos_y>247.6194415947468</pos_y>
</point>
<point>
<pos_x>363.8241426871218</pos_x>
<pos_y>236.0598116431493</pos_y>
</point>
<point>
<pos_x>355.30652061752363</pos_x>
<pos_y>220.84977223315255</pos_y>
</point>
<point>
<pos_x>345.2678946069258</pos_x>
<pos_y>211.72374858715452</pos_y>
</point>
<point>
<pos_x>334.6208670199281</pos_x>
<pos_y>201.38092178835674</pos_y>
</point>
<point>
<pos_x>308.45959923473373</pos_x>
<pos_y>202.9019257293564</pos_y>
</point>
<point>
<pos_x>297.812571647736</pos_x>
<pos_y>210.8111462225547</pos_y>
</point>
<point>
<pos_x>284.7319377551388</pos_x>
<pos_y>214.15735489275397</pos_y>
</point>
<point>
<pos_x>277.73531962654033</pos_x>
<pos_y>224.50018169155177</pos_y>
</point>
<point>
<pos_x>272.25970543894147</pos_x>
<pos_y>237.276614795949</pos_y>
</point>
</points>
</roi>
<roi>
<classname>plugins.kernel.roi.roi2d.ROI2DPolygon</classname>
<id>79</id>
<name>C1</name>
<selected>false</selected>
<readOnly>false</readOnly>
<properties/>
<color>-16777216</color>
<stroke>2</stroke>
<opacity>0.3</opacity>
<showName>false</showName>
<z>-1</z>
<t>-1</t>
<c>-1</c>
<points>
<point>
<pos_x>364.5648061284485</pos_x>
<pos_y>235.39699292075798</pos_y>
</point>
<point>
<pos_x>356.22348485767645</pos_x>
<pos_y>220.30901473980268</pos_y>
</point>
<point>
<pos_x>335.2475151914703</pos_x>
<pos_y>200.43704347708103</pos_y>
</point>
<point>
<pos_x>345.46591851663914</pos_x>
<pos_y>179.88052998625005</pos_y>
</point>
<point>
<pos_x>350.5287811155899</pos_x>
<pos_y>152.4815088625166</pos_y>
</point>
<point>
<pos_x>363.63266078346237</pos_x>
<pos_y>153.67277065050502</pos_y>
</point>
<point>
<pos_x>370.4824160643958</pos_x>
<pos_y>148.90772349855135</pos_y>
</point>
<point>
<pos_x>380.3103258153002</pos_x>
<pos_y>145.33393813458613</pos_y>
</point>
<point>
<pos_x>394.307651824164</pos_x>
<pos_y>148.01427715756006</pos_y>
</point>
<point>
<pos_x>413.07002498498144</pos_x>
<pos_y>160.22471048444126</pos_y>
</point>
<point>
<pos_x>425.5782737588598</pos_x>
<pos_y>168.26572755336304</pos_y>
</point>
<point>
<pos_x>431.23676725180474</pos_x>
<pos_y>179.58271453925295</pos_y>
</point>
<point>
<pos_x>427.0673509938453</pos_x>
<pos_y>196.8560104650849</pos_y>
</point>
<point>
<pos_x>419.0263339249235</pos_x>
<pos_y>216.51182996689369</pos_y>
</point>
<point>
<pos_x>412.1765786439902</pos_x>
<pos_y>228.12663239978068</pos_y>
</point>
<point>
<pos_x>403.53993068107417</pos_x>
<pos_y>222.17032345983864</pos_y>
</point>
<point>
<pos_x>392.22294369518426</pos_x>
<pos_y>226.04192427080096</pos_y>
</point>
<point>
<pos_x>378.52343313331755</pos_x>
<pos_y>230.2113405287604</pos_y>
</point>
</points>
</roi>
<roi>
<classname>plugins.kernel.roi.roi2d.ROI2DPolygon</classname>
<id>81</id>
<name>C1</name>
<selected>false</selected>
<readOnly>false</readOnly>
<properties/>
<color>-16777216</color>
<stroke>2</stroke>
<opacity>0.3</opacity>
<showName>false</showName>
<z>-1</z>
<t>-1</t>
<c>-1</c>
<points>
<point>
<pos_x>432.132893531601</pos_x>
<pos_y>178.6903763741975</pos_y>
</point>
<point>
<pos_x>426.62327359339656</pos_x>
<pos_y>167.22441055685317</pos_y>
</point>
<point>
<pos_x>395.054640433955</pos_x>
<pos_y>146.52610862684196</pos_y>
</point>
<point>
<pos_x>400.8620776661164</pos_x>
<pos_y>130.44397475316418</pos_y>
</point>
<point>
<pos_x>420.66692771425664</pos_x>
<pos_y>117.34001381905637</pos_y>
</point>
<point>
<pos_x>427.51672547526755</pos_x>
<pos_y>108.85222094128198</pos_y>
</point>
<point>
<pos_x>440.62068640937537</pos_x>
<pos_y>101.40678859235709</pos_y>
</point>
<point>
<pos_x>461.3189883393866</pos_x>
<pos_y>94.55699083134618</pos_y>
</point>
<point>
<pos_x>469.95568986413946</pos_x>
<pos_y>97.83298106487314</pos_y>
</point>
<point>
<pos_x>470.70023309903195</pos_x>
<pos_y>107.5120431184755</pos_y>
</point>
<point>
<pos_x>457.14954622398864</pos_x>
<pos_y>112.87275440970143</pos_y>
</point>
<point>
<pos_x>455.80936840118216</pos_x>
<pos_y>127.31689316661573</pos_y>
</point>
<point>
<pos_x>469.95568986413946</pos_x>
<pos_y>136.6981379262611</pos_y>
</point>
<point>
<pos_x>474.8696752144299</pos_x>
<pos_y>140.86758004165904</pos_y>
</point>
<point>
<pos_x>472.7849541567309</pos_x>
<pos_y>152.48245450598188</pos_y>
</point>
<point>
<pos_x>462.06353157427907</pos_x>
<pos_y>155.16281015159484</pos_y>
</point>
<point>
<pos_x>439.5783258805259</pos_x>
<pos_y>168.56458837965965</pos_y>
</point>
</points>
</roi>
<roi>
<classname>plugins.kernel.roi.roi2d.ROI2DPolygon</classname>
<id>83</id>
<name>C1</name>
<selected>false</selected>
<readOnly>false</readOnly>
<properties/>
<color>-16777216</color>
<stroke>2</stroke>
<opacity>0.3</opacity>
<showName>false</showName>
<z>-1</z>
<t>-1</t>
<c>-1</c>
<points>
<point>
<pos_x>475.5444696938711</pos_x>
<pos_y>140.55344728131504</pos_y>
</point>
<point>
<pos_x>470.36079603397553</pos_x>
<pos_y>136.18723011200586</pos_y>
</point>
<point>
<pos_x>456.4972342623576</pos_x>
<pos_y>127.03800058844132</pos_y>
</point>
<point>
<pos_x>457.96240799219464</pos_x>
<pos_y>113.44920329582855</pos_y>
</point>
<point>
<pos_x>471.76049829423414</pos_x>
<pos_y>108.06803477353212</pos_y>
</point>
<point>
<pos_x>471.20921758449805</pos_x>
<pos_y>97.50216839052602</pos_y>
</point>
<point>
<pos_x>488.63730331467355</pos_x>
<pos_y>95.44715324746625</pos_y>
</point>
<point>
<pos_x>505.902488031792</pos_x>
<pos_y>84.69713257454342</pos_y>
</point>
<point>
<pos_x>527.7282875798473</pos_x>
<pos_y>93.81836223641733</pos_y>
</point>
<point>
<pos_x>550.857119936742</pos_x>
<pos_y>128.34873167065427</pos_y>
</point>
<point>
<pos_x>540.432857466029</pos_x>
<pos_y>142.03057616346513</pos_y>
</point>
<point>
<pos_x>523.1676727489105</pos_x>
<pos_y>164.83365031814986</pos_y>
</point>
<point>
<pos_x>518.9328161201834</pos_x>
<pos_y>171.67457256455532</pos_y>
</point>
<point>
<pos_x>511.7661356715681</pos_x>
<pos_y>157.66696986953468</pos_y>
</point>
<point>
<pos_x>495.1524673588692</pos_x>
<pos_y>147.24270739882164</pos_y>
</point>
<point>
<pos_x>485.3797212925757</pos_x>
<pos_y>144.96239998335315</pos_y>
</point>
<point>
<pos_x>473.40742952667165</pos_x>
<pos_y>152.24208594501795</pos_y>
</point>
</points>
</roi>
<roi>
<classname>plugins.kernel.roi.roi2d.ROI2DPolygon</classname>
<id>85</id>
<name>C1</name>
<selected>false</selected>
<readOnly>false</readOnly>
<properties/>
<color>-16777216</color>
<stroke>2</stroke>
<opacity>0.3</opacity>
<showName>false</showName>
<z>-1</z>
<t>-1</t>
<c>-1</c>
<points>
<point>
<pos_x>528.7420385435894</pos_x>
<pos_y>93.62792775051571</pos_y>
</point>
<point>
<pos_x>541.6408979486486</pos_x>
<pos_y>89.84722758006734</pos_y>
</point>
<point>
<pos_x>547.6455393958313</pos_x>
<pos_y>90.18081877157749</pos_y>
</point>
<point>
<pos_x>555.985319183585</pos_x>
<pos_y>93.29433655900556</pos_y>
</point>
<point>
<pos_x>566.99382850342</pos_x>
<pos_y>85.95533034578224</pos_y>
</point>
<point>
<pos_x>578.002337823255</pos_x>
<pos_y>77.28195936651832</pos_y>
</point>
<point>
<pos_x>587.5652853132126</pos_x>
<pos_y>74.05724451525353</pos_y>
</point>
<point>
<pos_x>599.1297799522313</pos_x>
<pos_y>76.28118579198787</pos_y>
</point>
<point>
<pos_x>601.576115356639</pos_x>
<pos_y>86.51131566496582</pos_y>
</point>
<point>
<pos_x>593.6811238242321</pos_x>
<pos_y>97.07503672945394</pos_y>
</point>
<point>
<pos_x>588.6772559515798</pos_x>
<pos_y>101.4117222190859</pos_y>
</point>
<point>
<pos_x>591.5683796113344</pos_x>
<pos_y>111.53065502822716</pos_y>
</point>
<point>
<pos_x>591.345985483661</pos_x>
<pos_y>120.09282894365435</pos_y>
</point>
<point>
<pos_x>584.5629645896213</pos_x>
<pos_y>122.42796728422542</pos_y>
</point>
<point>
<pos_x>568.7729815248075</pos_x>
<pos_y>124.54071149712304</pos_y>
</point>
<point>
<pos_x>556.6525015666053</pos_x>
<pos_y>126.87584983769409</pos_y>
</point>
<point>
<pos_x>551.5374366301163</pos_x>
<pos_y>127.76542634838783</pos_y>
</point>
</points>
</roi>
<roi>
<classname>plugins.kernel.roi.roi2d.ROI2DPolygon</classname>
<id>87</id>
<name>C1</name>
<selected>false</selected>
<readOnly>false</readOnly>
<properties/>
<color>-16777216</color>
<stroke>2</stroke>
<opacity>0.3</opacity>
<showName>false</showName>
<z>-1</z>
<t>-1</t>
<c>-1</c>
<points>
<point>
<pos_x>592.1084052364938</pos_x>
<pos_y>119.87327144368716</pos_y>
</point>
<point>
<pos_x>592.2751954970856</pos_x>
<pos_y>111.53234200919145</pos_y>
</point>
<point>
<pos_x>589.5374056873918</pos_x>
<pos_y>101.68933578862575</pos_y>
</point>
<point>
<pos_x>594.1003887035481</pos_x>
<pos_y>97.58265107408509</pos_y>
</point>
<point>
<pos_x>602.3488965694254</pos_x>
<pos_y>86.86355246036632</pos_y>
</point>
<point>
<pos_x>599.7043387661824</pos_x>
<pos_y>76.08189372406792</pos_y>
</point>
<point>
<pos_x>609.7740011708385</pos_x>
<pos_y>69.06364416930765</pos_y>
</point>
<point>
<pos_x>618.7248121971994</pos_x>
<pos_y>75.36989739242557</pos_y>
</point>
<point>
<pos_x>627.3704819385707</pos_x>
<pos_y>76.48874877072069</pos_y>
</point>
<point>
<pos_x>636.0161516799421</pos_x>
<pos_y>68.65678912265487</pos_y>
</point>
<point>
<pos_x>644.7635351829766</pos_x>
<pos_y>73.33562215916172</pos_y>
</point>
<point>
<pos_x>654.9349113492959</pos_x>
<pos_y>84.72756346543927</pos_y>
</point>
<point>
<pos_x>663.9874361373201</pos_x>
<pos_y>87.98240383866144</pos_y>
</point>
<point>
<pos_x>669.0731242204797</pos_x>
<pos_y>101.61204790152921</pos_y>
</point>
<point>
<pos_x>667.7508453188582</pos_x>
<pos_y>114.12284058610189</pos_y>
</point>
<point>
<pos_x>663.6822948523304</pos_x>
<pos_y>120.02223876256704</pos_y>
</point>
<point>
<pos_x>655.0366251109591</pos_x>
<pos_y>122.36165528082046</pos_y>
</point>
<point>
<pos_x>643.73071533701</pos_x>
<pos_y>129.5186199258064</pos_y>
</point>
<point>
<pos_x>636.2634390391006</pos_x>
<pos_y>135.69843479304168</pos_y>
</point>
<point>
<pos_x>624.6762861630345</pos_x>
<pos_y>144.71066480775983</pos_y>
</point>
<point>
<pos_x>617.2090098651252</pos_x>
<pos_y>149.0880336720515</pos_y>
</point>
<point>
<pos_x>612.8316410008335</pos_x>
<pos_y>137.24338850985052</pos_y>
</point>
<point>
<pos_x>605.621856989059</pos_x>
<pos_y>126.94369706445835</pos_y>
</point>
<point>
<pos_x>602.5319495554413</pos_x>
<pos_y>122.56632820016668</pos_y>
</point>
<point>
<pos_x>597.3821038327453</pos_x>
<pos_y>123.85378963084071</pos_y>
</point>
</points>
</roi>
<roi>
<classname>plugins.kernel.roi.roi2d.ROI2DPolygon</classname>
<id>88</id>
<name>C1</name>
<selected>false</selected>
<readOnly>false</readOnly>
<properties/>
<color>-16777216</color>
<stroke>2</stroke>
<opacity>0.3</opacity>
<showName>false</showName>
<z>-1</z>
<t>-1</t>
<c>-1</c>
<points>
<point>
<pos_x>671.069562523175</pos_x>
<pos_y>122.223286743539</pos_y>
</point>
<point>
<pos_x>665.1321753709415</pos_x>
<pos_y>119.90625761096007</pos_y>
</point>
<point>
<pos_x>668.752533390596</pos_x>
<pos_y>113.82405613794035</pos_y>
</point>
<point>
<pos_x>670.3454909192441</pos_x>
<pos_y>102.23891047504566</pos_y>
</point>
<point>
<pos_x>665.2769896917276</pos_x>
<pos_y>87.90229271721347</pos_y>
</point>
<point>
<pos_x>673.3865916557539</pos_x>
<pos_y>85.73007790542071</pos_y>
</point>
<point>
<pos_x>687.4335807720138</pos_x>
<pos_y>90.50895049136477</pos_y>
</point>
<point>
<pos_x>696.2672543399709</pos_x>
<pos_y>92.82597962394371</pos_y>
</point>
<point>
<pos_x>702.6390844545631</pos_x>
<pos_y>98.76336677617724</pos_y>
</point>
<point>
<pos_x>714.0794157966716</pos_x>
<pos_y>109.62444083514103</pos_y>
</point>
<point>
<pos_x>715.0931160421749</pos_x>
<pos_y>123.81624427218702</pos_y>
</point>
<point>
<pos_x>700.3220553219841</pos_x>
<pos_y>140.32507684181195</pos_y>
</point>
<point>
<pos_x>691.6331960748131</pos_x>
<pos_y>134.24287536879223</pos_y>
</point>
<point>
<pos_x>680.3376790534908</pos_x>
<pos_y>128.16067389577253</pos_y>
</point>
</points>
</roi>
<roi>
<classname>plugins.kernel.roi.roi2d.ROI2DPolygon</classname>
<id>89</id>
<name>C1</name>
<selected>false</selected>
<readOnly>false</readOnly>
<properties/>
<color>-16777216</color>
<stroke>2</stroke>
<opacity>0.3</opacity>
<showName>false</showName>
<z>-1</z>
<t>-1</t>
<c>-1</c>
<points>
<point>
<pos_x>701.2099454954251</pos_x>
<pos_y>140.76076341141209</pos_y>
</point>
<point>
<pos_x>716.0814757821345</pos_x>
<pos_y>124.24644780233365</pos_y>
</point>
<point>
<pos_x>714.9574647720925</pos_x>
<pos_y>109.6343046717878</pos_y>
</point>
<point>
<pos_x>723.2578537693257</pos_x>
<pos_y>111.19062760876902</pos_y>
</point>
<point>
<pos_x>736.6595235044417</pos_x>
<pos_y>124.07352303155795</pos_y>
</point>
<point>
<pos_x>751.8769033327025</pos_x>
<pos_y>113.17926247268946</pos_y>
</point>
<point>
<pos_x>766.4025840778604</pos_x>
<pos_y>118.7993175228994</pos_y>
</point>
<point>
<pos_x>771.676789586519</pos_x>
<pos_y>142.14416157761764</pos_y>
</point>
<point>
<pos_x>764.8462611408793</pos_x>
<pos_y>150.44455057485078</pos_y>
</point>
<point>
<pos_x>759.6553082382393</pos_x>
<pos_y>155.8306054105899</pos_y>
</point>
<point>
<pos_x>756.481260989333</pos_x>
<pos_y>167.31763354948885</pos_y>
</point>
<point>
<pos_x>753.760649061699</pos_x>
<pos_y>172.4565671905752</pos_y>
</point>
<point>
<pos_x>734.7163655682614</pos_x>
<pos_y>172.0031318693029</pos_y>
</point>
<point>
<pos_x>719.1484195379114</pos_x>
<pos_y>172.607712297666</pos_y>
</point>
<point>
<pos_x>709.0216973628294</pos_x>
<pos_y>170.18939058421358</pos_y>
</point>
<point>
<pos_x>707.5102462919217</pos_x>
<pos_y>158.40007223113307</pos_y>
</point>
<point>
<pos_x>706.1499403281047</pos_x>
<pos_y>149.48251091277731</pos_y>
</point>
</points>
</roi>
<roi>
<classname>plugins.kernel.roi.roi2d.ROI2DPolygon</classname>
<id>90</id>
<name>C1</name>
<selected>false</selected>
<readOnly>false</readOnly>
<properties/>
<color>-16777216</color>
<stroke>2</stroke>
<opacity>0.3</opacity>
<showName>false</showName>
<z>-1</z>
<t>-1</t>
<c>-1</c>
<points>
<point>
<pos_x>754.5763066336217</pos_x>
<pos_y>173.02727249851853</pos_y>
</point>
<point>
<pos_x>757.54085200297</pos_x>
<pos_y>167.68287510675142</pos_y>
</point>
<point>
<pos_x>760.6156589560625</pos_x>
<pos_y>156.15108186811855</pos_y>
</point>
<point>
<pos_x>772.6789881068783</pos_x>
<pos_y>142.68081966299064</pos_y>
</point>
<point>
<pos_x>783.5269052969136</pos_x>
<pos_y>142.5429727244324</pos_y>
</point>
<point>
<pos_x>794.3556107825859</pos_x>
<pos_y>147.03940753652194</pos_y>
</point>
<point>
<pos_x>800.3886604823734</pos_x>
<pos_y>149.87736503108619</pos_y>
</point>
<point>
<pos_x>806.5375376558882</pos_x>
<pos_y>157.54907070753342</pos_y>
</point>
<point>
<pos_x>809.4735683309581</pos_x>
<pos_y>165.70080704828905</pos_y>
</point>
<point>
<pos_x>808.8223802656139</pos_x>
<pos_y>172.16510920308755</pos_y>
</point>
<point>
<pos_x>803.1835241486615</pos_x>
<pos_y>175.68579544098287</pos_y>
</point>
<point>
<pos_x>797.3917816858057</pos_x>
<pos_y>182.91814665867483</pos_y>
</point>
<point>
<pos_x>792.9715316657123</pos_x>
<pos_y>190.1982425618421</pos_y>
</point>
<point>
<pos_x>789.8745126409948</pos_x>
<pos_y>195.5120214080335</pos_y>
</point>
<point>
<pos_x>782.3084653868866</pos_x>
<pos_y>202.70628022972738</pos_y>
</point>
<point>
<pos_x>778.9803081766256</pos_x>
<pos_y>201.73811689736635</pos_y>
</point>
<point>
<pos_x>770.2423659873117</pos_x>
<pos_y>197.03036524059888</pos_y>
</point>
<point>
<pos_x>766.1456429522462</pos_x>
<pos_y>187.53609332551278</pos_y>
</point>
<point>
<pos_x>755.9879468727836</pos_x>
<pos_y>180.76653524081874</pos_y>
</point>
</points>
</roi>
<roi>
<classname>plugins.kernel.roi.roi2d.ROI2DPolygon</classname>
<id>92</id>
<name>C1</name>
<selected>false</selected>
<readOnly>false</readOnly>
<properties/>
<color>-16777216</color>
<stroke>2</stroke>
<opacity>0.3</opacity>
<showName>false</showName>
<z>-1</z>
<t>-1</t>
<c>-1</c>
<points>
<point>
<pos_x>782.930227662159</pos_x>
<pos_y>203.0441144284611</pos_y>
</point>
<point>
<pos_x>791.0122297850517</pos_x>
<pos_y>195.85041409258886</pos_y>
</point>
<point>
<pos_x>798.2364736605524</pos_x>
<pos_y>183.25527328994812</pos_y>
</point>
<point>
<pos_x>803.8632991527002</pos_x>
<pos_y>176.60595623272314</pos_y>
</point>
<point>
<pos_x>809.8662264864715</pos_x>
<pos_y>173.83204074435827</pos_y>
</point>
<point>
<pos_x>819.9369847940609</pos_x>
<pos_y>170.48577326818068</pos_y>
</point>
<point>
<pos_x>825.3032424767448</pos_x>
<pos_y>173.21792898759156</pos_y>
</point>
<point>
<pos_x>831.1403316549515</pos_x>
<pos_y>178.04229025964338</pos_y>
</point>
<point>
<pos_x>839.4094819188354</pos_x>
<pos_y>179.02209595944956</pos_y>
</point>
<point>
<pos_x>843.1851301633608</pos_x>
<pos_y>189.11250357065825</pos_y>
</point>
<point>
<pos_x>851.636710553613</pos_x>
<pos_y>204.72821246176062</pos_y>
</point>
<point>
<pos_x>855.5019556707807</pos_x>
<pos_y>211.5350322657361</pos_y>
</point>
<point>
<pos_x>846.7731277791061</pos_x>
<pos_y>215.95117007387884</pos_y>
</point>
<point>
<pos_x>842.6295563668214</pos_x>
<pos_y>222.10850403389423</pos_y>
</point>
<point>
<pos_x>842.7011606787779</pos_x>
<pos_y>232.11938984649808</pos_y>
</point>
<point>
<pos_x>843.5436911199911</pos_x>
<pos_y>242.70077910130445</pos_y>
</point>
<point>
<pos_x>840.872525241652</pos_x>
<pos_y>254.12362000362944</pos_y>
</point>
<point>
<pos_x>825.1650618905184</pos_x>
<pos_y>251.7234023306065</pos_y>
</point>
<point>
<pos_x>806.0340384893219</pos_x>
<pos_y>250.41489496549613</pos_y>
</point>
<point>
<pos_x>790.4071757304876</pos_x>
<pos_y>251.3783262951585</pos_y>
</point>
<point>
<pos_x>788.2226763209678</pos_x>
<pos_y>237.46351325977912</pos_y>
</point>
<point>
<pos_x>786.2985106458796</pos_x>
<pos_y>223.87902008024577</pos_y>
</point>
<point>
<pos_x>784.7052042234845</pos_x>
<pos_y>213.56803963390817</pos_y>
</point>
<point>
<pos_x>783.3626958583309</pos_x>
<pos_y>206.70076938570804</pos_y>
</point>
</points>
</roi>
<roi>
<classname>plugins.kernel.roi.roi2d.ROI2DPolygon</classname>
<id>94</id>
<name>C1</name>
<selected>false</selected>
<readOnly>false</readOnly>
<properties/>
<color>-16777216</color>
<stroke>2</stroke>
<opacity>0.3</opacity>
<showName>false</showName>
<z>-1</z>
<t>-1</t>
<c>-1</c>
<points>
<point>
<pos_x>842.2978388837408</pos_x>
<pos_y>254.73021976834661</pos_y>
</point>
<point>
<pos_x>845.1096156606253</pos_x>
<pos_y>243.2666472900645</pos_y>
</point>
<point>
<pos_x>844.4399006156182</pos_x>
<pos_y>223.24438389415977</pos_y>
</point>
<point>
<pos_x>848.2920937377678</pos_x>
<pos_y>217.54894699366508</pos_y>
</point>
<point>
<pos_x>857.1500049132561</pos_x>
<pos_y>212.68324483346828</pos_y>
</point>
<point>
<pos_x>877.0600729494123</pos_x>
<pos_y>217.23947473475397</pos_y>
</point>
<point>
<pos_x>889.0217534027213</pos_x>
<pos_y>226.6853176400346</pos_y>
</point>
<point>
<pos_x>904.3392595739637</pos_x>
<pos_y>235.755872803301</pos_y>
</point>
<point>
<pos_x>903.6232677621543</pos_x>
<pos_y>253.13820814536544</pos_y>
</point>
<point>
<pos_x>900.8701622010582</pos_x>
<pos_y>264.27762594730837</pos_y>
</point>
<point>
<pos_x>896.9783611031128</pos_x>
<pos_y>269.9076058527754</pos_y>
</point>
<point>
<pos_x>890.9891752513848</pos_x>
<pos_y>266.7794199007235</pos_y>
</point>
<point>
<pos_x>885.8397499947408</pos_x>
<pos_y>272.4395353084383</pos_y>
</point>
<point>
<pos_x>869.1914575201068</pos_x>
<pos_y>287.3026791200069</pos_y>
</point>
<point>
<pos_x>868.6883733599739</pos_x>
<pos_y>278.90667466771276</pos_y>
</point>
</points>
</roi>
<roi>
<classname>plugins.kernel.roi.roi2d.ROI2DPolygon</classname>
<id>95</id>
<name>C1</name>
<selected>false</selected>
<readOnly>false</readOnly>
<properties/>
<color>-16777216</color>
<stroke>2</stroke>
<opacity>0.3</opacity>
<showName>false</showName>
<z>-1</z>
<t>-1</t>
<c>-1</c>
<points>
<point>
<pos_x>871.2423890707546</pos_x>
<pos_y>321.0139188813763</pos_y>
</point>
<point>
<pos_x>869.3650450752341</pos_x>
<pos_y>288.42374754712876</pos_y>
</point>
<point>
<pos_x>891.188871146216</pos_x>
<pos_y>267.84077534379537</pos_y>
</point>
<point>
<pos_x>897.468873036315</pos_x>
<pos_y>270.91954899202864</pos_y>
</point>
<point>
<pos_x>909.7513777181714</pos_x>
<pos_y>271.2211836376767</pos_y>
</point>
<point>
<pos_x>915.2781676818795</pos_x>
<pos_y>269.47678918416256</pos_y>
</point>
<point>
<pos_x>920.126250254795</pos_x>
<pos_y>276.1015424504835</pos_y>
</point>
<point>
<pos_x>930.2924342776591</pos_x>
<pos_y>284.5039058523608</pos_y>
</point>
<point>
<pos_x>936.4481081090971</pos_x>
<pos_y>290.6577007994975</pos_y>
</point>
<point>
<pos_x>931.7607694111791</pos_x>
<pos_y>309.08774884316654</pos_y>
</point>
<point>
<pos_x>925.6254611893647</pos_x>
<pos_y>322.13044574635046</pos_y>
</point>
<point>
<pos_x>918.4087975059588</pos_x>
<pos_y>332.854385062107</pos_y>
</point>
<point>
<pos_x>902.4027907487472</pos_x>
<pos_y>331.47942299734933</pos_y>
</point>
<point>
<pos_x>885.3329758131159</pos_x>
<pos_y>328.51799202762305</pos_y>
</point>
</points>
</roi>
<roi>
<classname>plugins.kernel.roi.roi2d.ROI2DPolygon</classname>
<id>97</id>
<name>C1</name>
<selected>false</selected>
<readOnly>false</readOnly>
<properties/>
<color>-16777216</color>
<stroke>2</stroke>
<opacity>0.3</opacity>
<showName>false</showName>
<z>-1</z>
<t>-1</t>
<c>-1</c>
<points>
<point>
<pos_x>941.3861964111028</pos_x>
<pos_y>371.0343950223498</pos_y>
</point>
<point>
<pos_x>919.6585601019452</pos_x>
<pos_y>333.4985849634189</pos_y>
</point>
<point>
<pos_x>927.0096076914335</pos_x>
<pos_y>321.92264396092537</pos_y>
</point>
<point>
<pos_x>932.8715319569606</pos_x>
<pos_y>309.0109819867879</pos_y>
</point>
<point>
<pos_x>942.3042358860127</pos_x>
<pos_y>305.6135821044969</pos_y>
</point>
<point>
<pos_x>955.0425180789159</pos_x>
<pos_y>311.3939482072297</pos_y>
</point>
<point>
<pos_x>945.8269951655616</pos_x>
<pos_y>334.5857850700503</pos_y>
</point>
<point>
<pos_x>957.239819842467</pos_x>
<pos_y>342.2835922220074</pos_y>
</point>
<point>
<pos_x>968.509505622701</pos_x>
<pos_y>347.5848728036221</pos_y>
</point>
<point>
<pos_x>967.4411839802349</pos_x>
<pos_y>363.8101785677535</pos_y>
</point>
<point>
<pos_x>961.1298655957769</pos_x>
<pos_y>372.2755469636747</pos_y>
</point>
</points>
</roi>
<roi>
<classname>plugins.kernel.roi.roi2d.ROI2DPolygon</classname>
<id>98</id>
<name>C1</name>
<selected>false</selected>
<readOnly>false</readOnly>
<properties/>
<color>-16777216</color>
<stroke>2</stroke>
<opacity>0.3</opacity>
<showName>false</showName>
<z>-1</z>
<t>-1</t>
<c>-1</c>
<points>
<point>
<pos_x>941.5260454832631</pos_x>
<pos_y>372.18504500535516</pos_y>
</point>
<point>
<pos_x>943.3615899047703</pos_x>
<pos_y>377.7927230447584</pos_y>
</point>
<point>
<pos_x>938.9648567433647</pos_x>
<pos_y>387.27234184938493</pos_y>
</point>
<point>
<pos_x>931.1166069980951</pos_x>
<pos_y>404.31660994671586</pos_y>
</point>
<point>
<pos_x>936.5288423676182</pos_x>
<pos_y>418.09773315776386</pos_y>
</point>
<point>
<pos_x>957.5760416142215</pos_x>
<pos_y>428.9284266842764</pos_y>
</point>
<point>
<pos_x>968.6500128967381</pos_x>
<pos_y>434.1489495914296</pos_y>
</point>
<point>
<pos_x>976.963181144702</pos_x>
<pos_y>427.10576925496605</pos_y>
</point>
<point>
<pos_x>991.7274225903539</pos_x>
<pos_y>421.80604967838326</pos_y>
</point>
<point>
<pos_x>997.0601613290045</pos_x>
<pos_y>399.59632575405885</pos_y>
</point>
<point>
<pos_x>987.0815241125892</pos_x>
<pos_y>383.35256599803796</pos_y>
</point>
<point>
<pos_x>969.9840290016533</pos_x>
<pos_y>379.51681095429615</pos_y>
</point>
<point>
<pos_x>961.7615111163303</pos_x>
<pos_y>373.5431906995404</pos_y>
</point>
</points>
</roi>
<roi>
<classname>plugins.kernel.roi.roi2d.ROI2DPolygon</classname>
<id>99</id>
<name>C1</name>
<selected>false</selected>
<readOnly>false</readOnly>
<properties/>
<color>-16777216</color>
<stroke>2</stroke>
<opacity>0.3</opacity>
<showName>false</showName>
<z>-1</z>
<t>-1</t>
<c>-1</c>
<points>
<point>
<pos_x>966.3692620513705</pos_x>
<pos_y>484.4602038271229</pos_y>
</point>
<point>
<pos_x>970.7080233917195</pos_x>
<pos_y>434.53940421196796</pos_y>
</point>
<point>
<pos_x>977.6734085152891</pos_x>
<pos_y>428.4217037609955</pos_y>
</point>
<point>
<pos_x>992.6209675995347</pos_x>
<pos_y>423.21759306231013</pos_y>
</point>
<point>
<pos_x>1011.810309195225</pos_x>
<pos_y>432.9553192329581</pos_y>
</point>
<point>
<pos_x>1024.8934943779677</pos_x>
<pos_y>449.9706896726882</pos_y>
</point>
<point>
<pos_x>1027.5256411596993</pos_x>
<pos_y>460.47608911536435</pos_y>
</point>
<point>
<pos_x>1024.6673672807387</pos_x>
<pos_y>471.814967301558</pos_y>
</point>
<point>
<pos_x>1009.5680698931217</pos_x>
<pos_y>486.3530891949857</pos_y>
</point>
<point>
<pos_x>1000.1882809790824</pos_x>
<pos_y>493.8999763895388</pos_y>
</point>
<point>
<pos_x>990.1926567045871</pos_x>
<pos_y>491.7233433425235</pos_y>
</point>
<point>
<pos_x>977.6881124853717</pos_x>
<pos_y>490.6866263614255</pos_y>
</point>
</points>
</roi>
<roi>
<classname>plugins.kernel.roi.roi2d.ROI2DPolygon</classname>
<id>100</id>
<name>C1</name>
<selected>false</selected>
<readOnly>false</readOnly>
<properties/>
<color>-16777216</color>
<stroke>2</stroke>
<opacity>0.3</opacity>
<showName>false</showName>
<z>-1</z>
<t>-1</t>
<c>-1</c>
<points>
<point>
<pos_x>922.9851728239546</pos_x>
<pos_y>503.1828978394529</pos_y>
</point>
<point>
<pos_x>949.5418839719496</pos_x>
<pos_y>499.9822580003475</pos_y>
</point>
<point>
<pos_x>960.1214262633467</pos_x>
<pos_y>494.9372938145851</pos_y>
</point>
<point>
<pos_x>966.2295806147094</pos_x>
<pos_y>484.9160541259302</pos_y>
</point>
<point>
<pos_x>977.5230836811886</pos_x>
<pos_y>491.30912979720625</pos_y>
</point>
<point>
<pos_x>990.3329187761077</pos_x>
<pos_y>492.29953695182536</pos_y>
</point>
<point>
<pos_x>1000.1709799388824</pos_x>
<pos_y>494.434017198533</pos_y>
</point>
<point>
<pos_x>1013.9379201673185</pos_x>
<pos_y>520.0187429403065</pos_y>
</point>
<point>
<pos_x>1016.6341613055462</pos_x>
<pos_y>527.8342113593521</pos_y>
</point>
<point>
<pos_x>1003.7348275416696</pos_x>
<pos_y>551.0208603296708</pos_y>
</point>
<point>
<pos_x>993.4661553327919</pos_x>
<pos_y>553.3239328637276</pos_y>
</point>
<point>
<pos_x>980.744279334082</pos_x>
<pos_y>555.2338367936134</pos_y>
</point>
<point>
<pos_x>969.4410882797214</pos_x>
<pos_y>563.7626653981317</pos_y>
</point>
<point>
<pos_x>963.3760710360039</pos_x>
<pos_y>569.86175850565</pos_y>
</point>
<point>
<pos_x>962.1730969306589</pos_x>
<pos_y>582.0663750816184</pos_y>
</point>
<point>
<pos_x>950.963779047627</pos_x>
<pos_y>571.215182860248</pos_y>
</point>
<point>
<pos_x>933.1956527909684</pos_x>
<pos_y>564.7309565751548</pos_y>
</point>
<point>
<pos_x>920.7049204974992</pos_x>
<pos_y>559.2394568386253</pos_y>
</point>
<point>
<pos_x>918.32340765835</pos_x>
<pos_y>542.1258605386199</pos_y>
</point>
<point>
<pos_x>917.184089077092</pos_x>
<pos_y>516.2301097082097</pos_y>
</point>
<point>
<pos_x>918.4275694071696</pos_x>
<pos_y>505.26254310138717</pos_y>
</point>
</points>
</roi>
<roi>
<classname>plugins.kernel.roi.roi2d.ROI2DPolygon</classname>
<id>101</id>
<name>C1</name>
<selected>false</selected>
<readOnly>false</readOnly>
<properties/>
<color>-16777216</color>
<stroke>2</stroke>
<opacity>0.3</opacity>
<showName>false</showName>
<z>-1</z>
<t>-1</t>
<c>-1</c>
<points>
<point>
<pos_x>963.3937424488706</pos_x>
<pos_y>582.2828493965166</pos_y>
</point>
<point>
<pos_x>964.6032781864827</pos_x>
<pos_y>570.080006260692</pos_y>
</point>
<point>
<pos_x>970.8705252392009</pos_x>
<pos_y>563.8103272392514</pos_y>
</point>
<point>
<pos_x>981.1337033723994</pos_x>
<pos_y>556.146276219851</pos_y>
</point>
<point>
<pos_x>993.4988523421239</pos_x>
<pos_y>554.439374939727</pos_y>
</point>
<point>
<pos_x>1003.9715144206451</pos_x>
<pos_y>551.995916765281</pos_y>
</point>
<point>
<pos_x>1016.8406322933928</pos_x>
<pos_y>570.905668129292</pos_y>
</point>
<point>
<pos_x>1016.4239912747609</pos_x>
<pos_y>577.3831609998981</pos_y>
</point>
<point>
<pos_x>1026.8322988687828</pos_x>
<pos_y>591.0881816402721</pos_y>
</point>
<point>
<pos_x>1016.3875761720572</pos_x>
<pos_y>605.0897757303517</pos_y>
</point>
<point>
<pos_x>1011.499480159683</pos_x>
<pos_y>611.8188745246186</pos_y>
</point>
<point>
<pos_x>1004.2704121430576</pos_x>
<pos_y>614.7037699569719</pos_y>
</point>
<point>
<pos_x>994.6607954601378</pos_x>
<pos_y>625.1530728614582</pos_y>
</point>
<point>
<pos_x>987.2373749528857</pos_x>
<pos_y>628.7095065280257</pos_y>
</point>
<point>
<pos_x>977.8563327241174</pos_x>
<pos_y>624.2718511414316</pos_y>
</point>
<point>
<pos_x>970.2649846763651</pos_x>
<pos_y>617.685715438645</pos_y>
</point>
<point>
<pos_x>970.692763899304</pos_x>
<pos_y>608.1622421872798</pos_y>
</point>
<point>
<pos_x>969.188001214217</pos_x>
<pos_y>602.6489923532474</pos_y>
</point>
<point>
<pos_x>963.6731540132682</pos_x>
<pos_y>595.9192449653608</pos_y>
</point>
<point>
<pos_x>964.3162465877542</pos_x>
<pos_y>588.9734897185721</pos_y>
</point>
</points>
</roi>
<roi>
<classname>plugins.kernel.roi.roi2d.ROI2DPolygon</classname>
<id>104</id>
<name>C1</name>
<selected>false</selected>
<readOnly>false</readOnly>
<properties/>
<color>-16777216</color>
<stroke>2</stroke>
<opacity>0.3</opacity>
<showName>false</showName>
<z>-1</z>
<t>-1</t>
<c>-1</c>
<points>
<point>
<pos_x>969.6041209169895</pos_x>
<pos_y>618.0653206391456</pos_y>
</point>
<point>
<pos_x>977.0091252992664</pos_x>
<pos_y>624.7919986447287</pos_y>
</point>
<point>
<pos_x>986.898597439346</pos_x>
<pos_y>629.6349276543478</pos_y>
</point>
<point>
<pos_x>995.2614167019779</pos_x>
<pos_y>625.9607150487335</pos_y>
</point>
<point>
<pos_x>1005.2722799862551</pos_x>
<pos_y>615.2348191724969</pos_y>
</point>
<point>
<pos_x>1006.5391597492762</pos_x>
<pos_y>625.5301014553207</pos_y>
</point>
<point>
<pos_x>1012.139578605545</pos_x>
<pos_y>634.489940959793</pos_y>
</point>
<point>
<pos_x>1014.8956050204893</pos_x>
<pos_y>660.0379123110974</pos_y>
</point>
<point>
<pos_x>1004.2929248300252</pos_x>
<pos_y>665.7631262693826</pos_y>
</point>
<point>
<pos_x>991.4898259227103</pos_x>
<pos_y>670.8750099219423</pos_y>
</point>
<point>
<pos_x>971.8124457421186</pos_x>
<pos_y>658.1891197248178</pos_y>
</point>
<point>
<pos_x>955.6696701834517</pos_x>
<pos_y>658.3453140291226</pos_y>
</point>
<point>
<pos_x>951.3176277243554</pos_x>
<pos_y>661.5486670649973</pos_y>
</point>
<point>
<pos_x>955.1824762209435</pos_x>
<pos_y>643.5461558642501</pos_y>
</point>
<point>
<pos_x>959.6607809871803</pos_x>
<pos_y>628.260055664716</pos_y>
</point>
<point>
<pos_x>964.1295283007737</pos_x>
<pos_y>619.9548802846186</pos_y>
</point>
</points>
</roi>
<roi>
<classname>plugins.kernel.roi.roi2d.ROI2DPolygon</classname>
<id>105</id>
<name>C1</name>
<selected>false</selected>
<readOnly>false</readOnly>
<properties/>
<color>-16777216</color>
<stroke>2</stroke>
<opacity>0.3</opacity>
<showName>false</showName>
<z>-1</z>
<t>-1</t>
<c>-1</c>
<points>
<point>
<pos_x>926.3632509664162</pos_x>
<pos_y>672.2165493894851</pos_y>
</point>
<point>
<pos_x>937.442122824054</pos_x>
<pos_y>670.6694959475807</pos_y>
</point>
<point>
<pos_x>944.190358182042</pos_x>
<pos_y>668.7366088181327</pos_y>
</point>
<point>
<pos_x>950.2756058172461</pos_x>
<pos_y>664.4322741251824</pos_y>
</point>
<point>
<pos_x>951.6740953851217</pos_x>
<pos_y>662.0942269222594</pos_y>
</point>
<point>
<pos_x>955.8870948917358</pos_x>
<pos_y>658.9441313479027</pos_y>
</point>
<point>
<pos_x>971.4850458239988</pos_x>
<pos_y>658.6050450116722</pos_y>
</point>
<point>
<pos_x>991.1834073563089</pos_x>
<pos_y>671.3191757093296</pos_y>
</point>
<point>
<pos_x>994.2313118017522</pos_x>
<pos_y>684.8319954427741</pos_y>
</point>
<point>
<pos_x>995.2880108247797</pos_x>
<pos_y>694.1257741445838</pos_y>
</point>
<point>
<pos_x>994.3033040553344</pos_x>
<pos_y>701.0015103423209</pos_y>
</point>
<point>
<pos_x>989.74176738388</pos_x>
<pos_y>711.4003668662476</pos_y>
</point>
<point>
<pos_x>982.8536150298014</pos_x>
<pos_y>719.9139503888615</pos_y>
</point>
<point>
<pos_x>979.8382309894298</pos_x>
<pos_y>722.0468499708693</pos_y>
</point>
<point>
<pos_x>972.7972315118705</pos_x>
<pos_y>725.6274018543907</pos_y>
</point>
<point>
<pos_x>962.3192922921085</pos_x>
<pos_y>726.1907466383273</pos_y>
</point>
<point>
<pos_x>958.7305791620821</pos_x>
<pos_y>725.1037127020363</pos_y>
</point>
<point>
<pos_x>947.8563035879481</pos_x>
<pos_y>716.2794772118623</pos_y>
</point>
<point>
<pos_x>939.0580569707955</pos_x>
<pos_y>713.237728299715</pos_y>
</point>
<point>
<pos_x>929.9088454169862</pos_x>
<pos_y>709.520949680887</pos_y>
</point>
<point>
<pos_x>932.7960433009446</pos_x>
<pos_y>702.0139035185994</pos_y>
</point>
<point>
<pos_x>932.7860194632578</pos_x>
<pos_y>691.6985603694199</pos_y>
</point>
<point>
<pos_x>925.273961382127</pos_x>
<pos_y>683.6536909108715</pos_y>
</point>
</points>
</roi>
<roi>
<classname>plugins.kernel.roi.roi2d.ROI2DPolygon</classname>
<id>106</id>
<name>C1</name>
<selected>false</selected>
<readOnly>false</readOnly>
<properties/>
<color>-16777216</color>
<stroke>2</stroke>
<opacity>0.3</opacity>
<showName>false</showName>
<z>-1</z>
<t>-1</t>
<c>-1</c>
<points>
<point>
<pos_x>899.7518509354729</pos_x>
<pos_y>735.0350729249476</pos_y>
</point>
<point>
<pos_x>915.6221332826984</pos_x>
<pos_y>723.5235315696077</pos_y>
</point>
<point>
<pos_x>925.8088377999527</pos_x>
<pos_y>714.8887391354024</pos_y>
</point>
<point>
<pos_x>929.5650336422206</pos_x>
<pos_y>710.3048093275067</pos_y>
</point>
<point>
<pos_x>947.6015533221729</pos_x>
<pos_y>717.2080910250362</pos_y>
</point>
<point>
<pos_x>958.6862169360777</pos_x>
<pos_y>726.1227258830726</pos_y>
</point>
<point>
<pos_x>962.4639077005673</pos_x>
<pos_y>726.9805578754117</pos_y>
</point>
<point>
<pos_x>972.8598510254207</pos_x>
<pos_y>726.4172232482774</pos_y>
</point>
<point>
<pos_x>979.1224457881226</pos_x>
<pos_y>739.7318241211428</pos_y>
</point>
<point>
<pos_x>980.1471809771173</pos_x>
<pos_y>752.9905442008796</pos_y>
</point>
<point>
<pos_x>977.7195592476452</pos_x>
<pos_y>760.8248568711693</pos_y>
</point>
<point>
<pos_x>975.1243281102547</pos_x>
<pos_y>769.1111080653094</pos_y>
</point>
<point>
<pos_x>971.1394204296621</pos_x>
<pos_y>775.0081690574326</pos_y>
</point>
<point>
<pos_x>964.7339677437733</pos_x>
<pos_y>781.9920646929394</pos_y>
</point>
<point>
<pos_x>960.0930991916523</pos_x>
<pos_y>784.9680999058663</pos_y>
</point>
<point>
<pos_x>947.6159495656943</pos_x>
<pos_y>783.3681418027817</pos_y>
</point>
<point>
<pos_x>935.9114964013173</pos_x>
<pos_y>784.5945927207634</pos_y>
</point>
<point>
<pos_x>925.8818144359551</pos_x>
<pos_y>776.0506765196379</pos_y>
</point>
<point>
<pos_x>910.4983807139988</pos_x>
<pos_y>767.307444827548</pos_y>
</point>
<point>
<pos_x>904.7458118772926</pos_x>
<pos_y>765.2437944082418</pos_y>
</point>
<point>
<pos_x>905.2182859264012</pos_x>
<pos_y>751.67413767816</pos_y>
</point>
</points>
</roi>
<roi>
<classname>plugins.kernel.roi.roi2d.ROI2DPolygon</classname>
<id>108</id>
<name>C1</name>
<selected>false</selected>
<readOnly>false</readOnly>
<properties/>
<color>-16777216</color>
<stroke>2</stroke>
<opacity>0.3</opacity>
<showName>false</showName>
<z>-1</z>
<t>-1</t>
<c>-1</c>
<points>
<point>
<pos_x>870.8781148148703</pos_x>
<pos_y>789.8064286102756</pos_y>
</point>
<point>
<pos_x>883.7637054482809</pos_x>
<pos_y>782.2593319943228</pos_y>
</point>
<point>
<pos_x>893.575585627339</pos_x>
<pos_y>775.5880909548218</pos_y>
</point>
<point>
<pos_x>904.4546638188207</pos_x>
<pos_y>766.0906720342691</pos_y>
</point>
<point>
<pos_x>910.0433929103351</pos_x>
<pos_y>768.0186167025497</pos_y>
</point>
<point>
<pos_x>925.7674245564987</pos_x>
<pos_y>777.120476939411</pos_y>
</point>
<point>
<pos_x>935.8110063838081</pos_x>
<pos_y>785.7331893974869</pos_y>
</point>
<point>
<pos_x>939.632829563029</pos_x>
<pos_y>803.7824475681067</pos_y>
</point>
<point>
<pos_x>941.1554935281067</pos_x>
<pos_y>818.8989874967399</pos_y>
</point>
<point>
<pos_x>938.358073611359</pos_x>
<pos_y>823.2189529688251</pos_y>
</point>
<point>
<pos_x>924.811680988494</pos_x>
<pos_y>833.5812620923494</pos_y>
</point>
<point>
<pos_x>909.3970025307988</pos_x>
<pos_y>835.5099145235693</pos_y>
</point>
<point>
<pos_x>894.8766212505493</pos_x>
<pos_y>828.2214470165629</pos_y>
</point>
<point>
<pos_x>890.1188144022947</pos_x>
<pos_y>815.9785608512103</pos_y>
</point>
<point>
<pos_x>884.0256481865003</pos_x>
<pos_y>800.1928492415849</pos_y>
</point>
</points>
</roi>
<roi>
<classname>plugins.kernel.roi.roi2d.ROI2DPolygon</classname>
<id>109</id>
<name>EP</name>
<selected>false</selected>
<readOnly>false</readOnly>
<properties/>
<color>-16777216</color>
<stroke>2</stroke>
<opacity>0.3</opacity>
<showName>false</showName>
<z>-1</z>
<t>-1</t>
<c>-1</c>
<points>
<point>
<pos_x>239.9908877440085</pos_x>
<pos_y>256.00214134227133</pos_y>
</point>
<point>
<pos_x>234.1394184773423</pos_x>
<pos_y>236.19983295747667</pos_y>
</point>
<point>
<pos_x>245.23323976517884</pos_x>
<pos_y>228.02853710592885</pos_y>
</point>
<point>
<pos_x>256.3922105971677</pos_x>
<pos_y>225.45097813315883</pos_y>
</point>
<point>
<pos_x>268.0025861468183</pos_x>
<pos_y>231.60956118696956</pos_y>
</point>
<point>
<pos_x>270.4614414506718</pos_x>
<pos_y>237.30711200100257</pos_y>
</point>
</points>
</roi>
<roi>
<classname>plugins.kernel.roi.roi2d.ROI2DPolygon</classname>
<id>111</id>
<name>EP</name>
<selected>false</selected>
<readOnly>false</readOnly>
<properties/>
<color>-16777216</color>
<stroke>2</stroke>
<opacity>0.3</opacity>
<showName>false</showName>
<z>-1</z>
<t>-1</t>
<c>-1</c>
<points>
<point>
<pos_x>271.13418631329245</pos_x>
<pos_y>236.9889104902512</pos_y>
</point>
<point>
<pos_x>273.6661781991661</pos_x>
<pos_y>231.6734303264111</pos_y>
</point>
<point>
<pos_x>276.36098276743644</pos_x>
<pos_y>224.18518296762284</pos_y>
</point>
<point>
<pos_x>284.4307618598698</pos_x>
<pos_y>213.49273825301015</pos_y>
</point>
<point>
<pos_x>296.7487066234913</pos_x>
<pos_y>209.9915685717926</pos_y>
</point>
<point>
<pos_x>279.3826697062418</pos_x>
<pos_y>182.82883226595908</pos_y>
</point>
<point>
<pos_x>267.14986441684675</pos_x>
<pos_y>190.04583698467775</pos_y>
</point>
<point>
<pos_x>258.0845088904731</pos_x>
<pos_y>205.2311975755608</pos_y>
</point>
<point>
<pos_x>256.5500371175197</pos_x>
<pos_y>225.06943686855024</pos_y>
</point>
<point>
<pos_x>262.1896081327243</pos_x>
<pos_y>227.90663105862774</pos_y>
</point>
<point>
<pos_x>268.37964317553195</pos_x>
<pos_y>231.18505733507504</pos_y>
</point>
</points>
</roi>
<roi>
<classname>plugins.kernel.roi.roi2d.ROI2DPolygon</classname>
<id>112</id>
<name>EP</name>
<selected>false</selected>
<readOnly>false</readOnly>
<properties/>
<color>-16777216</color>
<stroke>2</stroke>
<opacity>0.3</opacity>
<showName>false</showName>
<z>-1</z>
<t>-1</t>
<c>-1</c>
<points>
<point>
<pos_x>279.946326838704</pos_x>
<pos_y>182.41236775150398</pos_y>
</point>
<point>
<pos_x>304.1491310506718</pos_x>
<pos_y>173.67327604723783</pos_y>
</point>
<point>
<pos_x>311.31516790877447</pos_x>
<pos_y>169.11364362335178</pos_y>
</point>
<point>
<pos_x>321.94621112399705</pos_x>
<pos_y>148.00740409453527</pos_y>
</point>
<point>
<pos_x>327.16517758194055</pos_x>
<pos_y>147.36838211772385</pos_y>
</point>
<point>
<pos_x>336.454606843331</pos_x>
<pos_y>146.94723152896665</pos_y>
</point>
<point>
<pos_x>344.72631218950875</pos_x>
<pos_y>148.99334774038516</pos_y>
</point>
<point>
<pos_x>349.18642097604095</pos_x>
<pos_y>151.6930985431793</pos_y>
</point>
<point>
<pos_x>348.779433455455</pos_x>
<pos_y>156.28033256242526</pos_y>
</point>
<point>
<pos_x>347.62242029771335</pos_x>
<pos_y>162.09800029708802</pos_y>
</point>
<point>
<pos_x>345.4303968504549</pos_x>
<pos_y>170.98236131872966</pos_y>
</point>
<point>
<pos_x>344.4466102058277</pos_x>
<pos_y>178.63116626046556</pos_y>
</point>
<point>
<pos_x>342.51225213365603</pos_x>
<pos_y>183.23547482800808</pos_y>
</point>
<point>
<pos_x>338.6247539861865</pos_x>
<pos_y>190.76398435634883</pos_y>
</point>
<point>
<pos_x>335.0359001297154</pos_x>
<pos_y>197.67813075439605</pos_y>
</point>
<point>
<pos_x>333.3779894357567</pos_x>
<pos_y>199.68249447458362</pos_y>
</point>
<point>
<pos_x>328.1917593796841</pos_x>
<pos_y>200.35149615942618</pos_y>
</point>
<point>
<pos_x>317.6580249382321</pos_x>
<pos_y>200.92752170814813</pos_y>
</point>
<point>
<pos_x>309.56296101482803</pos_x>
<pos_y>201.0180168141199</pos_y>
</point>
<point>
<pos_x>306.8273536606111</pos_x>
<pos_y>202.27064744232223</pos_y>
</point>
<point>
<pos_x>302.231045073568</pos_x>
<pos_y>206.1540451031572</pos_y>
</point>
<point>
<pos_x>297.5464717767509</pos_x>
<pos_y>209.7073494427445</pos_y>
</point>
</points>
</roi>
<roi>
<classname>plugins.kernel.roi.roi2d.ROI2DPolygon</classname>
<id>113</id>
<name>EP</name>
<selected>false</selected>
<readOnly>false</readOnly>
<properties/>
<color>-16777216</color>
<stroke>2</stroke>
<opacity>0.3</opacity>
<showName>false</showName>
<z>-1</z>
<t>-1</t>
<c>-1</c>
<points>
<point>
<pos_x>339.04369869864047</pos_x>
<pos_y>146.41357882702158</pos_y>
</point>
<point>
<pos_x>343.5783887503268</pos_x>
<pos_y>141.50163266216128</pos_y>
</point>
<point>
<pos_x>351.25298881665026</pos_x>
<pos_y>134.4133456371983</pos_y>
</point>
<point>
<pos_x>361.92597800674594</pos_x>
<pos_y>128.31556242421902</pos_y>
</point>
<point>
<pos_x>375.1054570043962</pos_x>
<pos_y>126.91416266206377</pos_y>
</point>
<point>
<pos_x>389.4371047283539</pos_x>
<pos_y>128.75373484960855</pos_y>
</point>
<point>
<pos_x>396.8084335350466</pos_x>
<pos_y>130.0946455717592</pos_y>
</point>
<point>
<pos_x>399.7529248591063</pos_x>
<pos_y>130.28333059797433</pos_y>
</point>
<point>
<pos_x>396.18170816472235</pos_x>
<pos_y>141.2083024087387</pos_y>
</point>
<point>
<pos_x>393.9142051137205</pos_x>
<pos_y>147.0313873039414</pos_y>
</point>
<point>
<pos_x>380.40842999494436</pos_x>
<pos_y>144.23504654606973</pos_y>
</point>
<point>
<pos_x>370.03377989205046</pos_x>
<pos_y>148.0428810589345</pos_y>
</point>
<point>
<pos_x>363.4620685011116</pos_x>
<pos_y>152.77682987352532</pos_y>
</point>
<point>
<pos_x>350.01470688850594</pos_x>
<pos_y>151.31626792231384</pos_y>
</point>
<point>
<pos_x>345.6958819607656</pos_x>
<pos_y>148.27731511237926</pos_y>
</point>
</points>
</roi>
<roi>
<classname>plugins.kernel.roi.roi2d.ROI2DPolygon</classname>
<id>115</id>
<name>EP</name>
<selected>false</selected>
<readOnly>false</readOnly>
<properties/>
<color>-16777216</color>
<stroke>2</stroke>
<opacity>0.3</opacity>
<showName>false</showName>
<z>-1</z>
<t>-1</t>
<c>-1</c>
<points>
<point>
<pos_x>400.955440982007</pos_x>
<pos_y>129.6415434002506</pos_y>
</point>
<point>
<pos_x>405.6160131749398</pos_x>
<pos_y>121.39616440796604</pos_y>
</point>
<point>
<pos_x>410.1473025546791</pos_x>
<pos_y>112.27510987239381</pos_y>
</point>
<point>
<pos_x>419.6564175650941</pos_x>
<pos_y>103.0248255324438</pos_y>
</point>
<point>
<pos_x>433.59095595690025</pos_x>
<pos_y>90.83609545029343</pos_y>
</point>
<point>
<pos_x>446.36765083333194</pos_x>
<pos_y>84.32453806395992</pos_y>
</point>
<point>
<pos_x>452.6090534556912</pos_x>
<pos_y>82.59090198886355</pos_y>
</point>
<point>
<pos_x>461.7947891544718</pos_x>
<pos_y>84.48341657470564</pos_y>
</point>
<point>
<pos_x>468.4181263777824</pos_x>
<pos_y>88.22715489361883</pos_y>
</point>
<point>
<pos_x>473.1431411942532</pos_x>
<pos_y>95.80267650068325</pos_y>
</point>
<point>
<pos_x>469.74622550622746</pos_x>
<pos_y>96.29042409116715</pos_y>
</point>
<point>
<pos_x>465.56769910041226</pos_x>
<pos_y>94.374466186072</pos_y>
</point>
<point>
<pos_x>460.0256965520099</pos_x>
<pos_y>93.29302549353255</pos_y>
</point>
<point>
<pos_x>454.0546342244797</pos_x>
<pos_y>95.17946721429885</pos_y>
</point>
<point>
<pos_x>448.8240772928226</pos_x>
<pos_y>96.86022329903679</pos_y>
</point>
<point>
<pos_x>439.49723110359076</pos_x>
<pos_y>99.79272869820045</pos_y>
</point>
<point>
<pos_x>426.9379700272217</pos_x>
<pos_y>107.49732108319576</pos_y>
</point>
<point>
<pos_x>418.40442971099804</pos_x>
<pos_y>117.38821166811525</pos_y>
</point>
<point>
<pos_x>405.3867516976193</pos_x>
<pos_y>125.90382493759759</pos_y>
</point>
</points>
</roi>
<roi>
<classname>plugins.kernel.roi.roi2d.ROI2DPolygon</classname>
<id>116</id>
<name>EP</name>
<selected>false</selected>
<readOnly>false</readOnly>
<properties/>
<color>-16777216</color>
<stroke>2</stroke>
<opacity>0.3</opacity>
<showName>false</showName>
<z>-1</z>
<t>-1</t>
<c>-1</c>
<points>
<point>
<pos_x>474.4911128036146</pos_x>
<pos_y>96.16549298664924</pos_y>
</point>
<point>
<pos_x>468.946960470273</pos_x>
<pos_y>87.78681304914468</pos_y>
</point>
<point>
<pos_x>461.9786711038849</pos_x>
<pos_y>83.2886362621498</pos_y>
</point>
<point>
<pos_x>473.95677010401084</pos_x>
<pos_y>75.5830522837609</pos_y>
</point>
<point>
<pos_x>483.6579968035057</pos_x>
<pos_y>81.5560469244727</pos_y>
</point>
<point>
<pos_x>487.18363028672417</pos_x>
<pos_y>82.9893967626847</pos_y>
</point>
<point>
<pos_x>495.05999410524913</pos_x>
<pos_y>74.99341196864414</pos_y>
</point>
<point>
<pos_x>496.3643023175843</pos_x>
<pos_y>71.32490725954067</pos_y>
</point>
<point>
<pos_x>503.7151413357994</pos_x>
<pos_y>73.66161083244918</pos_y>
</point>
<point>
<pos_x>507.55048407333436</pos_x>
<pos_y>79.24733449331471</pos_y>
</point>
<point>
<pos_x>506.2081789908188</pos_x>
<pos_y>83.43420060744594</pos_y>
</point>
<point>
<pos_x>500.22494450662964</pos_x>
<pos_y>86.92476515954739</pos_y>
</point>
<point>
<pos_x>488.50617704871445</pos_x>
<pos_y>94.50654373673814</pos_y>
</point>
</points>
</roi>
<roi>
<classname>plugins.kernel.roi.roi2d.ROI2DPolygon</classname>
<id>117</id>
<name>EP</name>
<selected>false</selected>
<readOnly>false</readOnly>
<properties/>
<color>-16777216</color>
<stroke>2</stroke>
<opacity>0.3</opacity>
<showName>false</showName>
<z>-1</z>
<t>-1</t>
<c>-1</c>
<points>
<point>
<pos_x>506.9197833096178</pos_x>
<pos_y>84.24883875429569</pos_y>
</point>
<point>
<pos_x>508.3288752861311</pos_x>
<pos_y>79.23414178332584</pos_y>
</point>
<point>
<pos_x>504.3443584307033</pos_x>
<pos_y>73.0818331149117</pos_y>
</point>
<point>
<pos_x>497.01728586766916</pos_x>
<pos_y>70.61236692204466</pos_y>
</point>
<point>
<pos_x>503.8557040923554</pos_x>
<pos_y>63.189772817509045</pos_y>
</point>
<point>
<pos_x>515.7093906593949</pos_x>
<pos_y>65.6360157108987</pos_y>
</point>
<point>
<pos_x>524.2884645981396</pos_x>
<pos_y>71.47823171218374</pos_y>
</point>
<point>
<pos_x>535.1677247553412</pos_x>
<pos_y>73.41403174869191</pos_y>
</point>
<point>
<pos_x>539.9031072363474</pos_x>
<pos_y>69.60662907856883</pos_y>
</point>
<point>
<pos_x>547.5086181748145</pos_x>
<pos_y>81.87175791280634</pos_y>
</point>
<point>
<pos_x>551.387442972431</pos_x>
<pos_y>91.02864641636052</pos_y>
</point>
<point>
<pos_x>547.4787034072094</pos_x>
<pos_y>89.4270511659598</pos_y>
</point>
<point>
<pos_x>542.0148278955121</pos_x>
<pos_y>89.27489980422348</pos_y>
</point>
<point>
<pos_x>528.153919164471</pos_x>
<pos_y>93.28641104548751</pos_y>
</point>
</points>
</roi>
<roi>
<classname>plugins.kernel.roi.roi2d.ROI2DPolygon</classname>
<id>118</id>
<name>EP</name>
<selected>false</selected>
<readOnly>false</readOnly>
<properties/>
<color>-16777216</color>
<stroke>2</stroke>
<opacity>0.3</opacity>
<showName>false</showName>
<z>-1</z>
<t>-1</t>
<c>-1</c>
<points>
<point>
<pos_x>551.8659417936732</pos_x>
<pos_y>91.25881960493601</pos_y>
</point>
<point>
<pos_x>555.8875588269217</pos_x>
<pos_y>92.71747107917543</pos_y>
</point>
<point>
<pos_x>577.8132370696185</pos_x>
<pos_y>76.66137741044854</pos_y>
</point>
<point>
<pos_x>587.6387838918861</pos_x>
<pos_y>73.52762403245266</pos_y>
</point>
<point>
<pos_x>599.1026662903548</pos_x>
<pos_y>75.68041384279307</pos_y>
</point>
<point>
<pos_x>598.3913321551782</pos_x>
<pos_y>67.34368995236866</pos_y>
</point>
<point>
<pos_x>594.7262988590737</pos_x>
<pos_y>61.65776890766011</pos_y>
</point>
<point>
<pos_x>587.642194084591</pos_x>
<pos_y>56.67111321721825</pos_y>
</point>
<point>
<pos_x>577.0520773237828</pos_x>
<pos_y>58.011683587120274</pos_y>
</point>
<point>
<pos_x>566.5633836080135</pos_x>
<pos_y>59.625476145400356</pos_y>
</point>
<point>
<pos_x>551.8383656049136</pos_x>
<pos_y>63.226333675472915</pos_y>
</point>
<point>
<pos_x>540.8780841442933</pos_x>
<pos_y>68.17571189664373</pos_y>
</point>
<point>
<pos_x>540.1077487342079</pos_x>
<pos_y>69.03159989963952</pos_y>
</point>
<point>
<pos_x>548.5068984017365</pos_x>
<pos_y>82.02725164595577</pos_y>
</point>
</points>
</roi>
<roi>
<classname>plugins.kernel.roi.roi2d.ROI2DPolygon</classname>
<id>119</id>
<name>EP</name>
<selected>false</selected>
<readOnly>false</readOnly>
<properties/>
<color>-16777216</color>
<stroke>2</stroke>
<opacity>0.3</opacity>
<showName>false</showName>
<z>-1</z>
<t>-1</t>
<c>-1</c>
<points>
<point>
<pos_x>599.7745233673955</pos_x>
<pos_y>74.92456519323254</pos_y>
</point>
<point>
<pos_x>609.707694030718</pos_x>
<pos_y>67.88653203469174</pos_y>
</point>
<point>
<pos_x>619.0825794586174</pos_x>
<pos_y>74.45866953691622</pos_y>
</point>
<point>
<pos_x>626.9362363454835</pos_x>
<pos_y>75.6732791097731</pos_y>
</point>
<point>
<pos_x>636.1886920066279</pos_x>
<pos_y>67.64115065264443</pos_y>
</point>
<point>
<pos_x>645.4229737799728</pos_x>
<pos_y>72.7849256359765</pos_y>
</point>
<point>
<pos_x>655.4152719325235</pos_x>
<pos_y>83.95916122829767</pos_y>
</point>
<point>
<pos_x>664.4856030836442</pos_x>
<pos_y>86.98192428245588</pos_y>
</point>
<point>
<pos_x>672.590381686468</pos_x>
<pos_y>84.67465846046294</pos_y>
</point>
<point>
<pos_x>668.3167293921085</pos_x>
<pos_y>66.23461496131279</pos_y>
</point>
<point>
<pos_x>660.2135163348966</pos_x>
<pos_y>60.35927895491669</pos_y>
</point>
<point>
<pos_x>635.553649945466</pos_x>
<pos_y>52.91547592085931</pos_y>
</point>
<point>
<pos_x>608.8594208720577</pos_x>
<pos_y>42.72027012779874</pos_y>
</point>
<point>
<pos_x>587.9953540098154</pos_x>
<pos_y>55.99784290727993</pos_y>
</point>
<point>
<pos_x>595.4256343874058</pos_x>
<pos_y>61.10996675184862</pos_y>
</point>
<point>
<pos_x>599.372950982929</pos_x>
<pos_y>67.125384564262</pos_y>
</point>
</points>
</roi>
<roi>
<classname>plugins.kernel.roi.roi2d.ROI2DPolygon</classname>
<id>120</id>
<name>EP</name>
<selected>false</selected>
<readOnly>false</readOnly>
<properties/>
<color>-16777216</color>
<stroke>2</stroke>
<opacity>0.3</opacity>
<showName>false</showName>
<z>-1</z>
<t>-1</t>
<c>-1</c>
<points>
<point>
<pos_x>673.4925167056809</pos_x>
<pos_y>84.79306291313347</pos_y>
</point>
<point>
<pos_x>696.5897514120493</pos_x>
<pos_y>91.70045180142151</pos_y>
</point>
<point>
<pos_x>714.2715414209367</pos_x>
<pos_y>108.6032213970795</pos_y>
</point>
<point>
<pos_x>723.6989081436288</pos_x>
<pos_y>110.07400325660481</pos_y>
</point>
<point>
<pos_x>736.6021873679574</pos_x>
<pos_y>122.88399743431101</pos_y>
</point>
<point>
<pos_x>737.6932098160145</pos_x>
<pos_y>109.36060502861828</pos_y>
</point>
<point>
<pos_x>734.4994063405237</pos_x>
<pos_y>99.22036200630102</pos_y>
</point>
<point>
<pos_x>727.1656155174563</pos_x>
<pos_y>105.3649343286514</pos_y>
</point>
<point>
<pos_x>717.2857972616417</pos_x>
<pos_y>94.77330736891042</pos_y>
</point>
<point>
<pos_x>710.2004977405804</pos_x>
<pos_y>85.34430364420585</pos_y>
</point>
<point>
<pos_x>699.4152070122071</pos_x>
<pos_y>80.87392774515966</pos_y>
</point>
<point>
<pos_x>682.4565897654288</pos_x>
<pos_y>69.65079980689549</pos_y>
</point>
<point>
<pos_x>669.7887533049587</pos_x>
<pos_y>66.69405235829947</pos_y>
</point>
</points>
</roi>
<roi>
<classname>plugins.kernel.roi.roi2d.ROI2DPolygon</classname>
<id>121</id>
<name>EP</name>
<selected>false</selected>
<readOnly>false</readOnly>
<properties/>
<color>-16777216</color>
<stroke>2</stroke>
<opacity>0.3</opacity>
<showName>false</showName>
<z>-1</z>
<t>-1</t>
<c>-1</c>
<points>
<point>
<pos_x>737.090368644184</pos_x>
<pos_y>122.90658099389887</pos_y>
</point>
<point>
<pos_x>738.2415825546798</pos_x>
<pos_y>109.15737160809805</pos_y>
</point>
<point>
<pos_x>735.0375670302193</pos_x>
<pos_y>98.98256432067753</pos_y>
</point>
<point>
<pos_x>742.5621660225431</pos_x>
<pos_y>98.67227989683009</pos_y>
</point>
<point>
<pos_x>766.4670940363578</pos_x>
<pos_y>108.65921760909293</pos_y>
</point>
<point>
<pos_x>778.1482086225697</pos_x>
<pos_y>115.68723361633687</pos_y>
</point>
<point>
<pos_x>783.7840182296563</pos_x>
<pos_y>124.05210864937743</pos_y>
</point>
<point>
<pos_x>783.2015710555268</pos_x>
<pos_y>135.34600028474364</pos_y>
</point>
<point>
<pos_x>772.367465849569</pos_x>
<pos_y>141.6811017311328</pos_y>
</point>
<point>
<pos_x>766.9280717524152</pos_x>
<pos_y>118.13331984872204</pos_y>
</point>
<point>
<pos_x>751.9952408601944</pos_x>
<pos_y>112.12138176745046</pos_y>
</point>
</points>
</roi>
<roi>
<classname>plugins.kernel.roi.roi2d.ROI2DPolygon</classname>
<id>122</id>
<name>EP</name>
<selected>false</selected>
<readOnly>false</readOnly>
<properties/>
<color>-16777216</color>
<stroke>2</stroke>
<opacity>0.3</opacity>
<showName>false</showName>
<z>-1</z>
<t>-1</t>
<c>-1</c>
<points>
<point>
<pos_x>773.0969608200307</pos_x>
<pos_y>142.09655253522004</pos_y>
</point>
<point>
<pos_x>783.8846222627286</pos_x>
<pos_y>135.5739677702515</pos_y>
</point>
<point>
<pos_x>794.7766920813699</pos_x>
<pos_y>139.92433851651154</pos_y>
</point>
<point>
<pos_x>804.0951113443248</pos_x>
<pos_y>136.4652400362305</pos_y>
</point>
<point>
<pos_x>807.5133314451896</pos_x>
<pos_y>139.12811044451186</pos_y>
</point>
<point>
<pos_x>806.072781641164</pos_x>
<pos_y>145.9065113207978</pos_y>
</point>
<point>
<pos_x>801.0202056148628</pos_x>
<pos_y>149.36239599015292</pos_y>
</point>
<point>
<pos_x>794.6822653255903</pos_x>
<pos_y>146.45340620413813</pos_y>
</point>
<point>
<pos_x>783.8101973594689</pos_x>
<pos_y>141.9189026494932</pos_y>
</point>
</points>
</roi>
<roi>
<classname>plugins.kernel.roi.roi2d.ROI2DPolygon</classname>
<id>123</id>
<name>EP</name>
<selected>false</selected>
<readOnly>false</readOnly>
<properties/>
<color>-16777216</color>
<stroke>2</stroke>
<opacity>0.3</opacity>
<showName>false</showName>
<z>-1</z>
<t>-1</t>
<c>-1</c>
<points>
<point>
<pos_x>808.3104901761368</pos_x>
<pos_y>139.3699625059978</pos_y>
</point>
<point>
<pos_x>806.4609185012058</pos_x>
<pos_y>146.21788650803342</pos_y>
</point>
<point>
<pos_x>801.4322210714805</pos_x>
<pos_y>149.8871141627334</pos_y>
</point>
<point>
<pos_x>807.2191236764904</pos_x>
<pos_y>157.13183992426386</pos_y>
</point>
<point>
<pos_x>810.24330490614</pos_x>
<pos_y>165.56228469835193</pos_y>
</point>
<point>
<pos_x>809.4757942557136</pos_x>
<pos_y>173.04288917276924</pos_y>
</point>
<point>
<pos_x>820.194124162762</pos_x>
<pos_y>169.92879220066348</pos_y>
</point>
<point>
<pos_x>825.5857775856724</pos_x>
<pos_y>172.73032226306537</pos_y>
</point>
<point>
<pos_x>831.4121288262211</pos_x>
<pos_y>177.53385090776266</pos_y>
</point>
<point>
<pos_x>835.6550767303514</pos_x>
<pos_y>169.01597230169537</pos_y>
</point>
<point>
<pos_x>828.3796655015257</pos_x>
<pos_y>168.08922227337646</pos_y>
</point>
<point>
<pos_x>820.0438564081525</pos_x>
<pos_y>163.74148272234183</pos_y>
</point>
<point>
<pos_x>818.3934845521278</pos_x>
<pos_y>157.03206981582397</pos_y>
</point>
<point>
<pos_x>821.1012323781358</pos_x>
<pos_y>150.7454465269408</pos_y>
</point>
<point>
<pos_x>816.1596930892664</pos_x>
<pos_y>143.57728049903454</pos_y>
</point>
</points>
</roi>
<roi>
<classname>plugins.kernel.roi.roi2d.ROI2DPolygon</classname>
<id>124</id>
<name>EP</name>
<selected>false</selected>
<readOnly>false</readOnly>
<properties/>
<color>-16777216</color>
<stroke>2</stroke>
<opacity>0.3</opacity>
<showName>false</showName>
<z>-1</z>
<t>-1</t>
<c>-1</c>
<points>
<point>
<pos_x>832.2043196660586</pos_x>
<pos_y>177.50409018004518</pos_y>
</point>
<point>
<pos_x>836.3487114091137</pos_x>
<pos_y>168.98873763172975</pos_y>
</point>
<point>
<pos_x>848.9203671897925</pos_x>
<pos_y>162.3872900979937</pos_y>
</point>
<point>
<pos_x>871.6105940108978</pos_x>
<pos_y>165.3609609846143</pos_y>
</point>
<point>
<pos_x>880.3154872869097</pos_x>
<pos_y>171.11275689764193</pos_y>
</point>
<point>
<pos_x>885.4709249941045</pos_x>
<pos_y>182.47260749630158</pos_y>
</point>
<point>
<pos_x>884.1086236325041</pos_x>
<pos_y>193.97260773126192</pos_y>
</point>
<point>
<pos_x>881.2385229489397</pos_x>
<pos_y>203.21670625622602</pos_y>
</point>
<point>
<pos_x>877.9042107410392</pos_x>
<pos_y>210.48789603711643</pos_y>
</point>
<point>
<pos_x>876.8783194295644</pos_x>
<pos_y>216.33207093527915</pos_y>
</point>
<point>
<pos_x>856.8906408676957</pos_x>
<pos_y>211.51870023802374</pos_y>
</point>
<point>
<pos_x>848.4802187916418</pos_x>
<pos_y>196.52573113768761</pos_y>
</point>
<point>
<pos_x>844.1391522161633</pos_x>
<pos_y>188.2593920202727</pos_y>
</point>
<point>
<pos_x>839.950443428731</pos_x>
<pos_y>178.33486151714064</pos_y>
</point>
</points>
</roi>
<roi>
<classname>plugins.kernel.roi.roi2d.ROI2DPolygon</classname>
<id>126</id>
<name>EP</name>
<selected>false</selected>
<readOnly>false</readOnly>
<properties/>
<color>-16777216</color>
<stroke>2</stroke>
<opacity>0.3</opacity>
<showName>false</showName>
<z>-1</z>
<t>-1</t>
<c>-1</c>
<points>
<point>
<pos_x>877.6279937167856</pos_x>
<pos_y>216.4157648505087</pos_y>
</point>
<point>
<pos_x>878.644536430682</pos_x>
<pos_y>210.66814546550552</pos_y>
</point>
<point>
<pos_x>882.1438869994532</pos_x>
<pos_y>203.14049254707493</pos_y>
</point>
<point>
<pos_x>885.0039571873633</pos_x>
<pos_y>194.28464135583602</pos_y>
</point>
<point>
<pos_x>894.2640006730445</pos_x>
<pos_y>193.64928038328947</pos_y>
</point>
<point>
<pos_x>900.969591597452</pos_x>
<pos_y>203.53589155554621</pos_y>
</point>
<point>
<pos_x>907.6544457495215</pos_x>
<pos_y>219.65701774284443</pos_y>
</point>
<point>
<pos_x>913.3872896121675</pos_x>
<pos_y>226.71347932770723</pos_y>
</point>
<point>
<pos_x>921.6315714065379</pos_x>
<pos_y>223.34177148188152</pos_y>
</point>
<point>
<pos_x>933.5854158765014</pos_x>
<pos_y>229.64224215840622</pos_y>
</point>
<point>
<pos_x>941.9976858764761</pos_x>
<pos_y>236.75804445114434</pos_y>
</point>
<point>
<pos_x>938.6758904697796</pos_x>
<pos_y>252.88353582951143</pos_y>
</point>
<point>
<pos_x>928.8394518361551</pos_x>
<pos_y>262.49189066084676</pos_y>
</point>
<point>
<pos_x>918.9757493872966</pos_x>
<pos_y>268.0149547883221</pos_y>
</point>
<point>
<pos_x>916.6604251120077</pos_x>
<pos_y>270.2665445973898</pos_y>
</point>
<point>
<pos_x>915.0253304501482</pos_x>
<pos_y>268.73808316268816</pos_y>
</point>
<point>
<pos_x>909.8181558413285</pos_x>
<pos_y>270.63291034316234</pos_y>
</point>
<point>
<pos_x>897.8033243793612</pos_x>
<pos_y>270.06652448013773</pos_y>
</point>
<point>
<pos_x>901.7791373300402</pos_x>
<pos_y>264.44364879856045</pos_y>
</point>
<point>
<pos_x>904.5882828906209</pos_x>
<pos_y>253.10977994070421</pos_y>
</point>
<point>
<pos_x>905.4168265717832</pos_x>
<pos_y>235.21249481385894</pos_y>
</point>
<point>
<pos_x>889.6198665573334</pos_x>
<pos_y>226.04810252390388</pos_y>
</point>
</points>
</roi>
<roi>
<classname>plugins.kernel.roi.roi2d.ROI2DPolygon</classname>
<id>128</id>
<name>EP</name>
<selected>false</selected>
<readOnly>false</readOnly>
<properties/>
<color>-16777216</color>
<stroke>2</stroke>
<opacity>0.3</opacity>
<showName>false</showName>
<z>-1</z>
<t>-1</t>
<c>-1</c>
<points>
<point>
<pos_x>918.4207025115107</pos_x>
<pos_y>271.3184487414179</pos_y>
</point>
<point>
<pos_x>920.4137934898476</pos_x>
<pos_y>268.7270855981775</pos_y>
</point>
<point>
<pos_x>928.1223282441617</pos_x>
<pos_y>264.3722675246902</pos_y>
</point>
<point>
<pos_x>939.5428961460791</pos_x>
<pos_y>254.22046825682298</pos_y>
</point>
<point>
<pos_x>942.2473595793615</pos_x>
<pos_y>263.8085910850807</pos_y>
</point>
<point>
<pos_x>939.7741558975943</pos_x>
<pos_y>275.6821640686931</pos_y>
</point>
<point>
<pos_x>951.2705981249562</pos_x>
<pos_y>282.4893452166969</pos_y>
</point>
<point>
<pos_x>955.3039230819136</pos_x>
<pos_y>286.4043094050056</pos_y>
</point>
<point>
<pos_x>951.1461716489985</pos_x>
<pos_y>297.86129804281796</pos_y>
</point>
<point>
<pos_x>960.275223688252</pos_x>
<pos_y>305.85207363128814</pos_y>
</point>
<point>
<pos_x>956.9876656043589</pos_x>
<pos_y>310.49439301753796</pos_y>
</point>
<point>
<pos_x>952.0157610764936</pos_x>
<pos_y>308.8017532413047</pos_y>
</point>
<point>
<pos_x>942.7626851756336</pos_x>
<pos_y>304.3461808455894</pos_y>
</point>
<point>
<pos_x>933.7070785296969</pos_x>
<pos_y>307.21938220863456</pos_y>
</point>
<point>
<pos_x>938.1365498395547</pos_x>
<pos_y>290.2816450143656</pos_y>
</point>
<point>
<pos_x>931.5013407821438</pos_x>
<pos_y>283.66707525702986</pos_y>
</point>
<point>
<pos_x>921.7606640742944</pos_x>
<pos_y>276.1270771253027</pos_y>
</point>
</points>
</roi>
<roi>
<classname>plugins.kernel.roi.roi2d.ROI2DPolygon</classname>
<id>129</id>
<name>EP</name>
<selected>false</selected>
<readOnly>false</readOnly>
<properties/>
<color>-16777216</color>
<stroke>2</stroke>
<opacity>0.3</opacity>
<showName>false</showName>
<z>-1</z>
<t>-1</t>
<c>-1</c>
<points>
<point>
<pos_x>947.7074164704283</pos_x>
<pos_y>333.5284186456048</pos_y>
</point>
<point>
<pos_x>956.392889984342</pos_x>
<pos_y>313.0110261126323</pos_y>
</point>
<point>
<pos_x>960.4935828327577</pos_x>
<pos_y>307.75797232300357</pos_y>
</point>
<point>
<pos_x>971.5510729827494</pos_x>
<pos_y>327.4748299361088</pos_y>
</point>
<point>
<pos_x>985.8663779972812</pos_x>
<pos_y>344.8637645081327</pos_y>
</point>
<point>
<pos_x>983.7725246532817</pos_x>
<pos_y>348.82059498148413</pos_y>
</point>
<point>
<pos_x>973.5193400861701</pos_x>
<pos_y>349.09991263471943</pos_y>
</point>
<point>
<pos_x>968.5308098880147</pos_x>
<pos_y>345.75508393059596</pos_y>
</point>
<point>
<pos_x>957.828050651514</pos_x>
<pos_y>341.35564293330276</pos_y>
</point>
</points>
</roi>
<roi>
<classname>plugins.kernel.roi.roi2d.ROI2DPolygon</classname>
<id>130</id>
<name>EP</name>
<selected>false</selected>
<readOnly>false</readOnly>
<properties/>
<color>-16777216</color>
<stroke>2</stroke>
<opacity>0.3</opacity>
<showName>false</showName>
<z>-1</z>
<t>-1</t>
<c>-1</c>
<points>
<point>
<pos_x>962.337616709775</pos_x>
<pos_y>372.23362491626756</pos_y>
</point>
<point>
<pos_x>968.3589212021404</pos_x>
<pos_y>364.1117869507866</pos_y>
</point>
<point>
<pos_x>969.6285438684653</pos_x>
<pos_y>347.8395430508338</pos_y>
</point>
<point>
<pos_x>973.4069345216651</pos_x>
<pos_y>349.96216716690003</pos_y>
</point>
<point>
<pos_x>984.6615134183472</pos_x>
<pos_y>349.4348453573179</pos_y>
</point>
<point>
<pos_x>986.5493406580957</pos_x>
<pos_y>345.45961593278616</pos_y>
</point>
<point>
<pos_x>1000.6410863584974</pos_x>
<pos_y>368.07238084621</pos_y>
</point>
<point>
<pos_x>996.1398262172713</pos_x>
<pos_y>376.7385601863578</pos_y>
</point>
<point>
<pos_x>987.5240786089287</pos_x>
<pos_y>381.96965232024763</pos_y>
</point>
<point>
<pos_x>970.9388649831052</pos_x>
<pos_y>378.7202710825039</pos_y>
</point>
</points>
</roi>
<roi>
<classname>plugins.kernel.roi.roi2d.ROI2DPolygon</classname>
<id>131</id>
<name>EP</name>
<selected>false</selected>
<readOnly>false</readOnly>
<properties/>
<color>-16777216</color>
<stroke>2</stroke>
<opacity>0.3</opacity>
<showName>false</showName>
<z>-1</z>
<t>-1</t>
<c>-1</c>
<points>
<point>
<pos_x>987.8582500259213</pos_x>
<pos_y>382.4850548079701</pos_y>
</point>
<point>
<pos_x>997.7662513565177</pos_x>
<pos_y>399.00994646589726</pos_y>
</point>
<point>
<pos_x>999.9954190571275</pos_x>
<pos_y>394.79740755372325</pos_y>
</point>
<point>
<pos_x>1007.2043700263166</pos_x>
<pos_y>390.01638197527205</pos_y>
</point>
<point>
<pos_x>1011.3365197158361</pos_x>
<pos_y>389.86497032437165</pos_y>
</point>
<point>
<pos_x>1016.164891333515</pos_x>
<pos_y>385.164333968575</pos_y>
</point>
<point>
<pos_x>1016.688086968109</pos_x>
<pos_y>381.0670776431535</pos_y>
</point>
<point>
<pos_x>1014.1400386038549</pos_x>
<pos_y>375.937016010287</pos_y>
</point>
<point>
<pos_x>1008.2700069515064</pos_x>
<pos_y>368.0252549589403</pos_y>
</point>
<point>
<pos_x>1005.5341106318933</pos_x>
<pos_y>365.36964544854504</pos_y>
</point>
<point>
<pos_x>1001.618190062143</pos_x>
<pos_y>368.12039774671007</pos_y>
</point>
<point>
<pos_x>996.9475374681784</pos_x>
<pos_y>377.226636693792</pos_y>
</point>
</points>
</roi>
<roi>
<classname>plugins.kernel.roi.roi2d.ROI2DPolygon</classname>
<id>133</id>
<name>EP</name>
<selected>false</selected>
<readOnly>false</readOnly>
<properties/>
<color>-16777216</color>
<stroke>2</stroke>
<opacity>0.3</opacity>
<showName>false</showName>
<z>-1</z>
<t>-1</t>
<c>-1</c>
<points>
<point>
<pos_x>992.7593672609228</pos_x>
<pos_y>422.321788558242</pos_y>
</point>
<point>
<pos_x>997.8023455502263</pos_x>
<pos_y>399.72815590545525</pos_y>
</point>
<point>
<pos_x>1000.7408250050063</pos_x>
<pos_y>395.4308967509719</pos_y>
</point>
<point>
<pos_x>1007.3008988432231</pos_x>
<pos_y>390.70439822950885</pos_y>
</point>
<point>
<pos_x>1011.5515945126447</pos_x>
<pos_y>390.51599664838886</pos_y>
</point>
<point>
<pos_x>1016.7395657738704</pos_x>
<pos_y>386.060136543225</pos_y>
</point>
<point>
<pos_x>1018.9422089937837</pos_x>
<pos_y>391.1565582722591</pos_y>
</point>
<point>
<pos_x>1019.2237375450272</pos_x>
<pos_y>401.6610160134809</pos_y>
</point>
<point>
<pos_x>1020.8213499404525</pos_x>
<pos_y>412.33352995313066</pos_y>
</point>
<point>
<pos_x>1029.8524152232735</pos_x>
<pos_y>426.52333606967886</pos_y>
</point>
<point>
<pos_x>1029.3836348766363</pos_x>
<pos_y>432.84801718950814</pos_y>
</point>
<point>
<pos_x>1022.3587908720576</pos_x>
<pos_y>435.76744359805775</pos_y>
</point>
<point>
<pos_x>1017.9698396346475</pos_x>
<pos_y>439.27313288633553</pos_y>
</point>
<point>
<pos_x>1012.7393150686355</pos_x>
<pos_y>432.47035872285664</pos_y>
</point>
</points>
</roi>
<roi>
<classname>plugins.kernel.roi.roi2d.ROI2DPolygon</classname>
<id>134</id>
<name>EP</name>
<selected>false</selected>
<readOnly>false</readOnly>
<properties/>
<color>-16777216</color>
<stroke>2</stroke>
<opacity>0.3</opacity>
<showName>false</showName>
<z>-1</z>
<t>-1</t>
<c>-1</c>
<points>
<point>
<pos_x>1018.6819819184365</pos_x>
<pos_y>440.1238079137602</pos_y>
</point>
<point>
<pos_x>1022.8270397808878</pos_x>
<pos_y>436.54922902978916</pos_y>
</point>
<point>
<pos_x>1030.473748222046</pos_x>
<pos_y>433.5624885526489</pos_y>
</point>
<point>
<pos_x>1030.8789812346402</pos_x>
<pos_y>426.93396277546384</pos_y>
</point>
<point>
<pos_x>1037.4636753737327</pos_x>
<pos_y>429.81963910565315</pos_y>
</point>
<point>
<pos_x>1042.1962895627871</pos_x>
<pos_y>442.6867460062841</pos_y>
</point>
<point>
<pos_x>1042.6792468148597</pos_x>
<pos_y>452.10428267299295</pos_y>
</point>
<point>
<pos_x>1040.1783184793458</pos_x>
<pos_y>456.76820980228746</pos_y>
</point>
<point>
<pos_x>1035.3986111996921</pos_x>
<pos_y>475.2604464577061</pos_y>
</point>
<point>
<pos_x>1033.9383631100322</pos_x>
<pos_y>480.7656699563246</pos_y>
</point>
<point>
<pos_x>1025.1597539934144</pos_x>
<pos_y>473.1481555562029</pos_y>
</point>
<point>
<pos_x>1028.58208532199</pos_x>
<pos_y>460.53942610823475</pos_y>
</point>
<point>
<pos_x>1025.8883157123416</pos_x>
<pos_y>449.5520850894258</pos_y>
</point>
</points>
</roi>
<roi>
<classname>plugins.kernel.roi.roi2d.ROI2DPolygon</classname>
<id>135</id>
<name>EP</name>
<selected>false</selected>
<readOnly>false</readOnly>
<properties/>
<color>-16777216</color>
<stroke>2</stroke>
<opacity>0.3</opacity>
<showName>false</showName>
<z>-1</z>
<t>-1</t>
<c>-1</c>
<points>
<point>
<pos_x>1001.548858491221</pos_x>
<pos_y>494.2284550552879</pos_y>
</point>
<point>
<pos_x>1017.9788758161704</pos_x>
<pos_y>499.4999644427437</pos_y>
</point>
<point>
<pos_x>1029.0471330003932</pos_x>
<pos_y>495.29651533517205</pos_y>
</point>
<point>
<pos_x>1033.9980432410816</pos_x>
<pos_y>483.79642801574437</pos_y>
</point>
<point>
<pos_x>1033.172063509491</pos_x>
<pos_y>481.2476469279176</pos_y>
</point>
<point>
<pos_x>1024.5882850438463</pos_x>
<pos_y>473.69222786411547</pos_y>
</point>
<point>
<pos_x>1010.5976284463062</pos_x>
<pos_y>486.70597286358554</pos_y>
</point>
</points>
</roi>
<roi>
<classname>plugins.kernel.roi.roi2d.ROI2DPolygon</classname>
<id>136</id>
<name>EP</name>
<selected>false</selected>
<readOnly>false</readOnly>
<properties/>
<color>-16777216</color>
<stroke>2</stroke>
<opacity>0.3</opacity>
<showName>false</showName>
<z>-1</z>
<t>-1</t>
<c>-1</c>
<points>
<point>
<pos_x>1001.8558006623675</pos_x>
<pos_y>495.31320430235235</pos_y>
</point>
<point>
<pos_x>1018.2867490079694</pos_x>
<pos_y>500.63801872767374</pos_y>
</point>
<point>
<pos_x>1020.8159873311346</pos_x>
<pos_y>508.8104259775831</pos_y>
</point>
<point>
<pos_x>1030.4467178528612</pos_x>
<pos_y>524.4196737939671</pos_y>
</point>
<point>
<pos_x>1032.3737955977654</pos_x>
<pos_y>534.3900227152911</pos_y>
</point>
<point>
<pos_x>1018.3131024101722</pos_x>
<pos_y>552.9932089468599</pos_y>
</point>
<point>
<pos_x>1005.3920329519865</pos_x>
<pos_y>550.9029211352384</pos_y>
</point>
<point>
<pos_x>1018.1881069779969</pos_x>
<pos_y>528.213531278715</pos_y>
</point>
<point>
<pos_x>1014.8760297120059</pos_x>
<pos_y>519.481965678251</pos_y>
</point>
</points>
</roi>
<roi>
<classname>plugins.kernel.roi.roi2d.ROI2DPolygon</classname>
<id>138</id>
<name>EP</name>
<selected>false</selected>
<readOnly>false</readOnly>
<properties/>
<color>-16777216</color>
<stroke>2</stroke>
<opacity>0.3</opacity>
<showName>false</showName>
<z>-1</z>
<t>-1</t>
<c>-1</c>
<points>
<point>
<pos_x>1005.2025568360656</pos_x>
<pos_y>551.844057188627</pos_y>
</point>
<point>
<pos_x>1018.5163532156321</pos_x>
<pos_y>553.9172537509068</pos_y>
</point>
<point>
<pos_x>1035.2907738456677</pos_x>
<pos_y>568.3514420593473</pos_y>
</point>
<point>
<pos_x>1046.3045718411731</pos_x>
<pos_y>581.36517250155</pos_y>
</point>
<point>
<pos_x>1048.1491550389321</pos_x>
<pos_y>599.2062563155239</pos_y>
</point>
<point>
<pos_x>1041.5626298820303</pos_x>
<pos_y>601.3282352778645</pos_y>
</point>
<point>
<pos_x>1027.8007041300923</pos_x>
<pos_y>590.8894603122073</pos_y>
</point>
<point>
<pos_x>1017.3693883122803</pos_x>
<pos_y>577.1854815384964</pos_y>
</point>
<point>
<pos_x>1018.0170490695136</pos_x>
<pos_y>570.8007341825584</pos_y>
</point>
</points>
</roi>
<roi>
<classname>plugins.kernel.roi.roi2d.ROI2DPolygon</classname>
<id>139</id>
<name>EP</name>
<selected>false</selected>
<readOnly>false</readOnly>
<properties/>
<color>-16777216</color>
<stroke>2</stroke>
<opacity>0.3</opacity>
<showName>false</showName>
<z>-1</z>
<t>-1</t>
<c>-1</c>
<points>
<point>
<pos_x>1006.3110149543454</pos_x>
<pos_y>614.788195027688</pos_y>
</point>
<point>
<pos_x>1012.6706229854043</pos_x>
<pos_y>612.1898996732106</pos_y>
</point>
<point>
<pos_x>1027.4806001732732</pos_x>
<pos_y>592.1606785229894</pos_y>
</point>
<point>
<pos_x>1041.4650494816813</pos_x>
<pos_y>602.4293141831447</pos_y>
</point>
<point>
<pos_x>1048.8219245853782</pos_x>
<pos_y>599.8263809356934</pos_y>
</point>
<point>
<pos_x>1051.7863250373755</pos_x>
<pos_y>607.583402862015</pos_y>
</point>
<point>
<pos_x>1049.2813569511854</pos_x>
<pos_y>620.7101398144681</pos_y>
</point>
<point>
<pos_x>1048.4490322778734</pos_x>
<pos_y>631.997169470349</pos_y>
</point>
<point>
<pos_x>1039.4352264838174</pos_x>
<pos_y>643.0404376639506</pos_y>
</point>
<point>
<pos_x>1030.5418539746563</pos_x>
<pos_y>645.5770970345425</pos_y>
</point>
<point>
<pos_x>1024.5633041591896</pos_x>
<pos_y>635.9438116706875</pos_y>
</point>
<point>
<pos_x>1016.2613054391309</pos_x>
<pos_y>636.1176740437124</pos_y>
</point>
<point>
<pos_x>1013.581812473507</pos_x>
<pos_y>637.8778830447051</pos_y>
</point>
<point>
<pos_x>1012.9763576892494</pos_x>
<pos_y>633.830594025186</pos_y>
</point>
<point>
<pos_x>1007.4490743315027</pos_x>
<pos_y>625.1418597237827</pos_y>
</point>
</points>
</roi>
<roi>
<classname>plugins.kernel.roi.roi2d.ROI2DPolygon</classname>
<id>140</id>
<name>EP</name>
<selected>false</selected>
<readOnly>false</readOnly>
<properties/>
<color>-16777216</color>
<stroke>2</stroke>
<opacity>0.3</opacity>
<showName>false</showName>
<z>-1</z>
<t>-1</t>
<c>-1</c>
<points>
<point>
<pos_x>1013.3480997001676</pos_x>
<pos_y>638.9162345270267</pos_y>
</point>
<point>
<pos_x>1016.3419711791614</pos_x>
<pos_y>636.6907797021346</pos_y>
</point>
<point>
<pos_x>1024.326640634597</pos_x>
<pos_y>636.5050064426653</pos_y>
</point>
<point>
<pos_x>1030.4302304761163</pos_x>
<pos_y>646.2251018247626</pos_y>
</point>
<point>
<pos_x>1039.5718648721333</pos_x>
<pos_y>643.4682237499661</pos_y>
</point>
<point>
<pos_x>1038.6142056919057</pos_x>
<pos_y>654.1547479287317</pos_y>
</point>
<point>
<pos_x>1035.0834554041473</pos_x>
<pos_y>667.4992966514735</pos_y>
</point>
<point>
<pos_x>1030.9840800786471</pos_x>
<pos_y>674.3029817415618</pos_y>
</point>
<point>
<pos_x>1027.4599962117334</pos_x>
<pos_y>674.4468586934089</pos_y>
</point>
<point>
<pos_x>1030.0670177576894</pos_x>
<pos_y>666.5392154774966</pos_y>
</point>
<point>
<pos_x>1021.0194291489244</pos_x>
<pos_y>662.8138481105315</pos_y>
</point>
<point>
<pos_x>1015.643371239116</pos_x>
<pos_y>659.9622718045689</pos_y>
</point>
</points>
</roi>
<roi>
<classname>plugins.kernel.roi.roi2d.ROI2DPolygon</classname>
<id>141</id>
<name>EP</name>
<selected>false</selected>
<readOnly>false</readOnly>
<properties/>
<color>-16777216</color>
<stroke>2</stroke>
<opacity>0.3</opacity>
<showName>false</showName>
<z>-1</z>
<t>-1</t>
<c>-1</c>
<points>
<point>
<pos_x>996.3116718122116</pos_x>
<pos_y>695.1907289312545</pos_y>
</point>
<point>
<pos_x>1001.6505623348736</pos_x>
<pos_y>697.2451974375213</pos_y>
</point>
<point>
<pos_x>1011.9413305808844</pos_x>
<pos_y>703.1807840799897</pos_y>
</point>
<point>
<pos_x>1016.8859540818974</pos_x>
<pos_y>705.1448286960446</pos_y>
</point>
<point>
<pos_x>1028.2147291049807</pos_x>
<pos_y>700.8475720616229</pos_y>
</point>
<point>
<pos_x>1029.0791785938195</pos_x>
<pos_y>696.8000057801044</pos_y>
</point>
<point>
<pos_x>1021.5048629749025</pos_x>
<pos_y>690.4339535440183</pos_y>
</point>
<point>
<pos_x>1019.7215935995625</pos_x>
<pos_y>687.6307041378805</pos_y>
</point>
<point>
<pos_x>1023.0637229659502</pos_x>
<pos_y>679.0436264406464</pos_y>
</point>
<point>
<pos_x>1026.724203908446</pos_x>
<pos_y>674.7753866955672</pos_y>
</point>
<point>
<pos_x>1028.9291088255359</pos_x>
<pos_y>667.1272549372403</pos_y>
</point>
<point>
<pos_x>1015.0914044046522</pos_x>
<pos_y>661.1896052584956</pos_y>
</point>
<point>
<pos_x>1005.1045880996426</pos_x>
<pos_y>666.1777178236675</pos_y>
</point>
<point>
<pos_x>992.1915270374823</pos_x>
<pos_y>671.6758748090203</pos_y>
</point>
<point>
<pos_x>995.3674984173906</pos_x>
<pos_y>685.1098253550103</pos_y>
</point>
</points>
</roi>
<roi>
<classname>plugins.kernel.roi.roi2d.ROI2DPolygon</classname>
<id>143</id>
<name>EP</name>
<selected>false</selected>
<readOnly>false</readOnly>
<properties/>
<color>-16777216</color>
<stroke>2</stroke>
<opacity>0.3</opacity>
<showName>false</showName>
<z>-1</z>
<t>-1</t>
<c>-1</c>
<points>
<point>
<pos_x>980.7766923725055</pos_x>
<pos_y>722.4110449594538</pos_y>
</point>
<point>
<pos_x>989.6035630191649</pos_x>
<pos_y>722.8894664842337</pos_y>
</point>
<point>
<pos_x>995.9460862830254</pos_x>
<pos_y>730.8297342697127</pos_y>
</point>
<point>
<pos_x>1000.716334861261</pos_x>
<pos_y>737.2404841230364</pos_y>
</point>
<point>
<pos_x>1005.1297487641153</pos_x>
<pos_y>735.4246501700586</pos_y>
</point>
<point>
<pos_x>1002.7520576397613</pos_x>
<pos_y>728.0354861061624</pos_y>
</point>
<point>
<pos_x>1005.4137298788912</pos_x>
<pos_y>722.348837746265</pos_y>
</point>
<point>
<pos_x>1016.3959608159587</pos_x>
<pos_y>714.4981106655578</pos_y>
</point>
<point>
<pos_x>1016.7739810837968</pos_x>
<pos_y>705.7801883424393</pos_y>
</point>
<point>
<pos_x>1011.9589193122246</pos_x>
<pos_y>703.921726158844</pos_y>
</point>
<point>
<pos_x>1001.5298271161317</pos_x>
<pos_y>698.0984960971683</pos_y>
</point>
<point>
<pos_x>995.9777682795715</pos_x>
<pos_y>696.1652738564277</pos_y>
</point>
<point>
<pos_x>995.3305475445837</pos_x>
<pos_y>701.3712514673999</pos_y>
</point>
<point>
<pos_x>990.8168180666889</pos_x>
<pos_y>711.5162126053896</pos_y>
</point>
<point>
<pos_x>983.4832634868734</pos_x>
<pos_y>720.3922877912992</pos_y>
</point>
</points>
</roi>
<roi>
<classname>plugins.kernel.roi.roi2d.ROI2DPolygon</classname>
<id>144</id>
<name>EP</name>
<selected>false</selected>
<readOnly>false</readOnly>
<properties/>
<color>-16777216</color>
<stroke>2</stroke>
<opacity>0.3</opacity>
<showName>false</showName>
<z>-1</z>
<t>-1</t>
<c>-1</c>
<points>
<point>
<pos_x>973.5713177940399</pos_x>
<pos_y>726.1640085486417</pos_y>
</point>
<point>
<pos_x>979.8128423447255</pos_x>
<pos_y>722.8724264134892</pos_y>
</point>
<point>
<pos_x>989.1124536932692</pos_x>
<pos_y>723.5459386231223</pos_y>
</point>
<point>
<pos_x>1000.4669584950893</pos_x>
<pos_y>737.9182905322959</pos_y>
</point>
<point>
<pos_x>998.4964851072115</pos_x>
<pos_y>745.3203319994299</pos_y>
</point>
<point>
<pos_x>997.1137777863476</pos_x>
<pos_y>755.3134695898334</pos_y>
</point>
<point>
<pos_x>1000.5145999813577</pos_x>
<pos_y>762.7331408817146</pos_y>
</point>
<point>
<pos_x>997.7256914223915</pos_x>
<pos_y>769.6505618495127</pos_y>
</point>
<point>
<pos_x>989.6342572502015</pos_x>
<pos_y>768.7080830270392</pos_y>
</point>
<point>
<pos_x>987.0956085754331</pos_x>
<pos_y>764.1791585582182</pos_y>
</point>
<point>
<pos_x>990.3077694598347</pos_x>
<pos_y>759.4084716784953</pos_y>
</point>
<point>
<pos_x>988.928772423671</pos_x>
<pos_y>751.7901226730738</pos_y>
</point>
<point>
<pos_x>981.0379802777852</pos_x>
<pos_y>752.6353221623059</pos_y>
</point>
<point>
<pos_x>979.9244666120625</pos_x>
<pos_y>739.4306751973475</pos_y>
</point>
</points>
</roi>
<roi>
<classname>plugins.kernel.roi.roi2d.ROI2DPolygon</classname>
<id>147</id>
<name>EP</name>
<selected>false</selected>
<readOnly>false</readOnly>
<properties/>
<color>-16777216</color>
<stroke>2</stroke>
<opacity>0.3</opacity>
<showName>false</showName>
<z>-1</z>
<t>-1</t>
<c>-1</c>
<points>
<point>
<pos_x>980.8099845692245</pos_x>
<pos_y>753.6698228833656</pos_y>
</point>
<point>
<pos_x>988.1540655608197</pos_x>
<pos_y>752.6145673234403</pos_y>
</point>
<point>
<pos_x>989.6704903226166</pos_x>
<pos_y>759.2333442684501</pos_y>
</point>
<point>
<pos_x>986.2854487151486</pos_x>
<pos_y>764.2809816319203</pos_y>
</point>
<point>
<pos_x>989.2537653890463</pos_x>
<pos_y>769.2239089829051</pos_y>
</point>
<point>
<pos_x>986.2119291329412</pos_x>
<pos_y>774.1736710772616</pos_y>
</point>
<point>
<pos_x>976.5782392565931</pos_x>
<pos_y>785.6793767345832</pos_y>
</point>
<point>
<pos_x>979.4441872951213</pos_x>
<pos_y>799.3727567263932</pos_y>
</point>
<point>
<pos_x>979.7198580738233</pos_x>
<pos_y>806.9762713720861</pos_y>
</point>
<point>
<pos_x>972.7751888966245</pos_x>
<pos_y>803.3157668102765</pos_y>
</point>
<point>
<pos_x>969.2638570519854</pos_x>
<pos_y>796.0783215595623</pos_y>
</point>
<point>
<pos_x>963.9245196095694</pos_x>
<pos_y>787.7663819013533</pos_y>
</point>
<point>
<pos_x>960.6264592466921</pos_x>
<pos_y>785.4410892200664</pos_y>
</point>
<point>
<pos_x>965.4319760752385</pos_x>
<pos_y>782.771741453591</pos_y>
</point>
<point>
<pos_x>971.6906686348161</pos_x>
<pos_y>775.8283560953222</pos_y>
</point>
<point>
<pos_x>975.7527185637778</pos_x>
<pos_y>769.771191259158</pos_y>
</point>
<point>
<pos_x>978.7870781670458</pos_x>
<pos_y>760.1103702336825</pos_y>
</point>
</points>
</roi>
<roi>
<classname>plugins.kernel.roi.roi2d.ROI2DPolygon</classname>
<id>148</id>
<name>EP</name>
<selected>false</selected>
<readOnly>false</readOnly>
<properties/>
<color>-16777216</color>
<stroke>2</stroke>
<opacity>0.3</opacity>
<showName>false</showName>
<z>-1</z>
<t>-1</t>
<c>-1</c>
<points>
<point>
<pos_x>936.6139714238655</pos_x>
<pos_y>785.5182024216015</pos_y>
</point>
<point>
<pos_x>947.3787435938259</pos_x>
<pos_y>784.4657855817632</pos_y>
</point>
<point>
<pos_x>959.5690836662133</pos_x>
<pos_y>785.9795791998697</pos_y>
</point>
<point>
<pos_x>963.472971982802</pos_x>
<pos_y>788.7815743926548</pos_y>
</point>
<point>
<pos_x>968.7390531424219</pos_x>
<pos_y>796.5505275916147</pos_y>
</point>
<point>
<pos_x>972.1595303021961</pos_x>
<pos_y>803.8145133632021</pos_y>
</point>
<point>
<pos_x>969.1342817541456</pos_x>
<pos_y>808.1716823320388</pos_y>
</point>
<point>
<pos_x>954.6517215834392</pos_x>
<pos_y>803.8508158276122</pos_y>
</point>
<point>
<pos_x>955.3378161793194</pos_x>
<pos_y>809.915156638099</pos_y>
</point>
<point>
<pos_x>958.752683677981</pos_x>
<pos_y>816.0359730813057</pos_y>
</point>
<point>
<pos_x>951.4050606264344</pos_x>
<pos_y>819.9050345239729</pos_y>
</point>
<point>
<pos_x>942.7323097926039</pos_x>
<pos_y>818.9593050295766</pos_y>
</point>
<point>
<pos_x>940.5877864464018</pos_x>
<pos_y>802.4391700186098</pos_y>
</point>
</points>
</roi>
<roi>
<classname>plugins.kernel.roi.roi2d.ROI2DPolygon</classname>
<id>150</id>
<name>C2</name>
<selected>false</selected>
<readOnly>false</readOnly>
<properties/>
<color>-16777216</color>
<stroke>2</stroke>
<opacity>0.3</opacity>
<showName>false</showName>
<z>-1</z>
<t>-1</t>
<c>-1</c>
<points>
<point>
<pos_x>270.0458252075468</pos_x>
<pos_y>309.63474882693987</pos_y>
</point>
<point>
<pos_x>285.28483309350224</pos_x>
<pos_y>302.9864524025211</pos_y>
</point>
<point>
<pos_x>299.0249584789564</pos_x>
<pos_y>289.50685991760577</pos_y>
</point>
<point>
<pos_x>308.2835967163825</pos_x>
<pos_y>271.341027988532</pos_y>
</point>
<point>
<pos_x>317.3453267911905</pos_x>
<pos_y>271.7759422347207</pos_y>
</point>
<point>
<pos_x>338.83942253845873</pos_x>
<pos_y>282.2883697653889</pos_y>
</point>
<point>
<pos_x>360.8592567276974</pos_x>
<pos_y>302.98182964201493</pos_y>
</point>
<point>
<pos_x>366.7581317852585</pos_x>
<pos_y>310.3428667465994</pos_y>
</point>
<point>
<pos_x>371.02540639203426</pos_x>
<pos_y>324.048155454517</pos_y>
</point>
<point>
<pos_x>365.5970213149789</pos_x>
<pos_y>341.15802457271684</pos_y>
</point>
<point>
<pos_x>353.1689540726393</pos_x>
<pos_y>355.81840022851077</pos_y>
</point>
<point>
<pos_x>350.96733985719294</pos_x>
<pos_y>365.641487512868</pos_y>
</point>
<point>
<pos_x>337.3992450855314</pos_x>
<pos_y>387.2595345307105</pos_y>
</point>
<point>
<pos_x>302.7747459157771</pos_x>
<pos_y>381.76387013700594</pos_y>
</point>
<point>
<pos_x>266.00475032067726</pos_x>
<pos_y>355.15428836428936</pos_y>
</point>
<point>
<pos_x>265.62525790073596</pos_x>
<pos_y>341.69129814005714</pos_y>
</point>
<point>
<pos_x>261.62555029105886</pos_x>
<pos_y>305.27413126066676</pos_y>
</point>
</points>
</roi>
<roi>
<classname>plugins.kernel.roi.roi2d.ROI2DPolygon</classname>
<id>151</id>
<name>C2</name>
<selected>false</selected>
<readOnly>false</readOnly>
<properties/>
<color>-16777216</color>
<stroke>2</stroke>
<opacity>0.3</opacity>
<showName>false</showName>
<z>-1</z>
<t>-1</t>
<c>-1</c>
<points>
<point>
<pos_x>367.85334240658494</pos_x>
<pos_y>309.6460873148034</pos_y>
</point>
<point>
<pos_x>362.1000591456106</pos_x>
<pos_y>302.27259773200797</pos_y>
</point>
<point>
<pos_x>340.00757761296893</pos_x>
<pos_y>281.3955714545247</pos_y>
</point>
<point>
<pos_x>352.93826475468313</pos_x>
<pos_y>247.9868972486582</pos_y>
</point>
<point>
<pos_x>364.99562725018774</pos_x>
<pos_y>236.31187327572925</pos_y>
</point>
<point>
<pos_x>403.6121025281728</pos_x>
<pos_y>223.42551636473226</pos_y>
</point>
<point>
<pos_x>411.39112113253736</pos_x>
<pos_y>228.84240903587093</pos_y>
</point>
<point>
<pos_x>420.72186389254284</pos_x>
<pos_y>237.25396303387106</pos_y>
</point>
<point>
<pos_x>429.7541480561471</pos_x>
<pos_y>249.80650951925452</pos_y>
</point>
<point>
<pos_x>434.8006683808918</pos_x>
<pos_y>255.88077125069287</pos_y>
</point>
<point>
<pos_x>441.5343854226709</pos_x>
<pos_y>273.5600460154487</pos_y>
</point>
<point>
<pos_x>435.09314460691394</pos_x>
<pos_y>291.1964181661719</pos_y>
</point>
<point>
<pos_x>424.3080027931923</pos_x>
<pos_y>308.05802075348026</pos_y>
</point>
<point>
<pos_x>416.7603810305554</pos_x>
<pos_y>315.0827991863536</pos_y>
</point>
<point>
<pos_x>407.3026225374282</pos_x>
<pos_y>308.0569751438528</pos_y>
</point>
<point>
<pos_x>392.79193036699286</pos_x>
<pos_y>316.42702178004953</pos_y>
</point>
<point>
<pos_x>372.00577268624835</pos_x>
<pos_y>323.34029817399596</pos_y>
</point>
</points>
</roi>
<roi>
<classname>plugins.kernel.roi.roi2d.ROI2DPolygon</classname>
<id>154</id>
<name>C2</name>
<selected>false</selected>
<readOnly>false</readOnly>
<properties/>
<color>-16777216</color>
<stroke>2</stroke>
<opacity>0.3</opacity>
<showName>false</showName>
<z>-1</z>
<t>-1</t>
<c>-1</c>
<points>
<point>
<pos_x>442.6237514422797</pos_x>
<pos_y>272.73432979054064</pos_y>
</point>
<point>
<pos_x>435.87578914494236</pos_x>
<pos_y>255.0766797948734</pos_y>
</point>
<point>
<pos_x>421.1145344869376</pos_x>
<pos_y>236.50502308999418</pos_y>
</point>
<point>
<pos_x>413.45416679781994</pos_x>
<pos_y>228.73822306571452</pos_y>
</point>
<point>
<pos_x>420.0450205906889</pos_x>
<pos_y>216.42681727811356</pos_y>
</point>
<point>
<pos_x>428.0055661241968</pos_x>
<pos_y>197.560725361982</pos_y>
</point>
<point>
<pos_x>432.9296563188164</pos_x>
<pos_y>180.01271033633992</pos_y>
</point>
<point>
<pos_x>440.2636590961332</pos_x>
<pos_y>169.68586048312622</pos_y>
</point>
<point>
<pos_x>462.1730809613009</pos_x>
<pos_y>156.34487708698322</pos_y>
</point>
<point>
<pos_x>473.53157908090986</pos_x>
<pos_y>153.38132306527672</pos_y>
</point>
<point>
<pos_x>485.2094708540882</pos_x>
<pos_y>146.31556843180152</pos_y>
</point>
<point>
<pos_x>494.26401938574037</pos_x>
<pos_y>148.1973640063115</pos_y>
</point>
<point>
<pos_x>510.2496324904419</pos_x>
<pos_y>158.0738021208146</pos_y>
</point>
<point>
<pos_x>518.4423551515365</pos_x>
<pos_y>173.06336863495426</pos_y>
</point>
<point>
<pos_x>520.3742609068479</pos_x>
<pos_y>194.7194235535864</pos_y>
</point>
<point>
<pos_x>523.7402837924003</pos_x>
<pos_y>215.2501117620307</pos_y>
</point>
<point>
<pos_x>527.6870738652158</pos_x>
<pos_y>229.6573097714757</pos_y>
</point>
<point>
<pos_x>512.4827268789572</pos_x>
<pos_y>257.02486875444083</pos_y>
</point>
<point>
<pos_x>491.4657277480003</pos_x>
<pos_y>248.87072228188342</pos_y>
</point>
<point>
<pos_x>474.9424644700204</pos_x>
<pos_y>260.2124380977398</pos_y>
</point>
<point>
<pos_x>453.23637728172037</pos_x>
<pos_y>266.299320398268</pos_y>
</point>
</points>
</roi>
<roi>
<classname>plugins.kernel.roi.roi2d.ROI2DPolygon</classname>
<id>157</id>
<name>C2</name>
<selected>false</selected>
<readOnly>false</readOnly>
<properties/>
<color>-16777216</color>
<stroke>2</stroke>
<opacity>0.3</opacity>
<showName>false</showName>
<z>-1</z>
<t>-1</t>
<c>-1</c>
<points>
<point>
<pos_x>525.8370338163525</pos_x>
<pos_y>215.08978987184</pos_y>
</point>
<point>
<pos_x>522.5694842889476</pos_x>
<pos_y>201.54940948473467</pos_y>
</point>
<point>
<pos_x>519.5028906022326</pos_x>
<pos_y>172.85291368660847</pos_y>
</point>
<point>
<pos_x>527.0156475654377</pos_x>
<pos_y>161.44199523424547</pos_y>
</point>
<point>
<pos_x>551.9681278633444</pos_x>
<pos_y>128.93231103825897</pos_y>
</point>
<point>
<pos_x>585.0750190307019</pos_x>
<pos_y>123.2252029951666</pos_y>
</point>
<point>
<pos_x>591.2394952191305</pos_x>
<pos_y>121.20516095758387</pos_y>
</point>
<point>
<pos_x>597.1099865925856</pos_x>
<pos_y>125.23718914976337</pos_y>
</point>
<point>
<pos_x>601.98521526092</pos_x>
<pos_y>124.04663115465115</pos_y>
</point>
<point>
<pos_x>611.6608391492495</pos_x>
<pos_y>137.89828958114012</pos_y>
</point>
<point>
<pos_x>615.9048651266114</pos_x>
<pos_y>149.70188237345855</pos_y>
</point>
<point>
<pos_x>617.5393864056905</pos_x>
<pos_y>160.12976152363177</pos_y>
</point>
<point>
<pos_x>621.4390409256017</pos_x>
<pos_y>186.36881485244098</pos_y>
</point>
<point>
<pos_x>614.6901718979523</pos_x>
<pos_y>196.74630736013694</pos_y>
</point>
<point>
<pos_x>596.136217047231</pos_x>
<pos_y>204.0524479319538</pos_y>
</point>
<point>
<pos_x>584.0350626492133</pos_x>
<pos_y>218.09523412848915</pos_y>
</point>
<point>
<pos_x>574.4473979136882</pos_x>
<pos_y>209.77893295942891</pos_y>
</point>
<point>
<pos_x>557.8723357994966</pos_x>
<pos_y>213.07749214492816</pos_y>
</point>
<point>
<pos_x>539.8941271757913</pos_x>
<pos_y>212.20418431221304</pos_y>
</point>
</points>
</roi>
<roi>
<classname>plugins.kernel.roi.roi2d.ROI2DPolygon</classname>
<id>158</id>
<name>C2</name>
<selected>false</selected>
<readOnly>false</readOnly>
<properties/>
<color>-16777216</color>
<stroke>2</stroke>
<opacity>0.3</opacity>
<showName>false</showName>
<z>-1</z>
<t>-1</t>
<c>-1</c>
<points>
<point>
<pos_x>616.2111404616907</pos_x>
<pos_y>196.4908346420297</pos_y>
</point>
<point>
<pos_x>622.7362122955506</pos_x>
<pos_y>186.69406351285835</pos_y>
</point>
<point>
<pos_x>617.6798632080759</pos_x>
<pos_y>150.16380418203966</pos_y>
</point>
<point>
<pos_x>625.3620229699726</pos_x>
<pos_y>146.02838799614594</pos_y>
</point>
<point>
<pos_x>644.3982123355979</pos_x>
<pos_y>130.66986007729759</pos_y>
</point>
<point>
<pos_x>655.6778037163568</pos_x>
<pos_y>123.51440687827063</pos_y>
</point>
<point>
<pos_x>664.9550696381237</pos_x>
<pos_y>121.41211508408067</pos_y>
</point>
<point>
<pos_x>669.7854371585128</pos_x>
<pos_y>123.25042502300774</pos_y>
</point>
<point>
<pos_x>678.2748341631875</pos_x>
<pos_y>128.98480843873506</pos_y>
</point>
<point>
<pos_x>690.7854309104915</pos_x>
<pos_y>135.79004277090604</pos_y>
</point>
<point>
<pos_x>699.5502403774551</pos_x>
<pos_y>141.38364006221775</pos_y>
</point>
<point>
<pos_x>704.7176182255566</pos_x>
<pos_y>149.9972743666627</pos_y>
</point>
<point>
<pos_x>707.633307049067</pos_x>
<pos_y>169.83595093904404</pos_y>
</point>
<point>
<pos_x>699.3471830002902</pos_x>
<pos_y>186.92473214009732</pos_y>
</point>
<point>
<pos_x>682.5199323350566</pos_x>
<pos_y>214.215573234462</pos_y>
</point>
<point>
<pos_x>674.5789089355164</pos_x>
<pos_y>229.66894927088896</pos_y>
</point>
<point>
<pos_x>666.7427545100606</pos_x>
<pos_y>216.5140892319489</pos_y>
</point>
<point>
<pos_x>636.0294071394632</pos_x>
<pos_y>200.6026532506769</pos_y>
</point>
</points>
</roi>
<roi>
<classname>plugins.kernel.roi.roi2d.ROI2DPolygon</classname>
<id>160</id>
<name>C2</name>
<selected>false</selected>
<readOnly>false</readOnly>
<properties/>
<color>-16777216</color>
<stroke>2</stroke>
<opacity>0.3</opacity>
<showName>false</showName>
<z>-1</z>
<t>-1</t>
<c>-1</c>
<points>
<point>
<pos_x>762.5950298273964</pos_x>
<pos_y>291.99419607418565</pos_y>
</point>
<point>
<pos_x>780.9463349994937</pos_x>
<pos_y>259.5175395518851</pos_y>
</point>
<point>
<pos_x>789.6631411909448</pos_x>
<pos_y>252.7593671341612</pos_y>
</point>
<point>
<pos_x>806.2340891940778</pos_x>
<pos_y>251.39180694887511</pos_y>
</point>
<point>
<pos_x>841.3584690235764</pos_x>
<pos_y>255.34028266003583</pos_y>
</point>
<point>
<pos_x>867.7744002286776</pos_x>
<pos_y>279.54095247529443</pos_y>
</point>
<point>
<pos_x>870.115692916639</pos_x>
<pos_y>321.0906331878575</pos_y>
</point>
<point>
<pos_x>862.7027511088886</pos_x>
<pos_y>326.86001504918397</pos_y>
</point>
<point>
<pos_x>841.0375007074865</pos_x>
<pos_y>361.3431927592381</pos_y>
</point>
<point>
<pos_x>832.0721455151381</pos_x>
<pos_y>362.544853670591</pos_y>
</point>
<point>
<pos_x>826.8084328936222</pos_x>
<pos_y>352.7667129753133</pos_y>
</point>
<point>
<pos_x>811.5928619933746</pos_x>
<pos_y>334.6783990454045</pos_y>
</point>
<point>
<pos_x>796.0224841545089</pos_x>
<pos_y>324.19971350854695</pos_y>
</point>
<point>
<pos_x>784.4161859101653</pos_x>
<pos_y>319.91880038197843</pos_y>
</point>
<point>
<pos_x>770.8604381253309</pos_x>
<pos_y>310.26733482792685</pos_y>
</point>
</points>
</roi>
<roi>
<classname>plugins.kernel.roi.roi2d.ROI2DPolygon</classname>
<id>161</id>
<name>C2</name>
<selected>false</selected>
<readOnly>false</readOnly>
<properties/>
<color>-16777216</color>
<stroke>2</stroke>
<opacity>0.3</opacity>
<showName>false</showName>
<z>-1</z>
<t>-1</t>
<c>-1</c>
<points>
<point>
<pos_x>832.2578046672521</pos_x>
<pos_y>363.4733720373115</pos_y>
</point>
<point>
<pos_x>841.4547154416468</pos_x>
<pos_y>362.24047394289994</pos_y>
</point>
<point>
<pos_x>849.2647080912294</pos_x>
<pos_y>351.05923756392235</pos_y>
</point>
<point>
<pos_x>863.7434681650581</pos_x>
<pos_y>327.80176277218357</pos_y>
</point>
<point>
<pos_x>871.180962492272</pos_x>
<pos_y>322.4854889300578</pos_y>
</point>
<point>
<pos_x>885.7735936523388</pos_x>
<pos_y>329.932347624663</pos_y>
</point>
<point>
<pos_x>903.6267428848054</pos_x>
<pos_y>332.8491125016756</pos_y>
</point>
<point>
<pos_x>919.0671463531946</pos_x>
<pos_y>334.2829477780935</pos_y>
</point>
<point>
<pos_x>942.4235453742721</pos_x>
<pos_y>377.69997038626326</pos_y>
</point>
<point>
<pos_x>929.0576308156441</pos_x>
<pos_y>403.4300503257873</pos_y>
</point>
<point>
<pos_x>875.7298165272924</pos_x>
<pos_y>431.96896821832286</pos_y>
</point>
<point>
<pos_x>833.0840733166168</pos_x>
<pos_y>387.1580494501045</pos_y>
</point>
</points>
</roi>
<roi>
<classname>plugins.kernel.roi.roi2d.ROI2DPolygon</classname>
<id>162</id>
<name>C2</name>
<selected>false</selected>
<readOnly>false</readOnly>
<properties/>
<color>-16777216</color>
<stroke>2</stroke>
<opacity>0.3</opacity>
<showName>false</showName>
<z>-1</z>
<t>-1</t>
<c>-1</c>
<points>
<point>
<pos_x>876.6510795399392</pos_x>
<pos_y>432.7951890112756</pos_y>
</point>
<point>
<pos_x>929.8434874832109</pos_x>
<pos_y>405.13233881675023</pos_y>
</point>
<point>
<pos_x>935.9054453844332</pos_x>
<pos_y>419.7599232496572</pos_y>
</point>
<point>
<pos_x>968.2545174848267</pos_x>
<pos_y>435.57591248633787</pos_y>
</point>
<point>
<pos_x>967.6460594514688</pos_x>
<pos_y>448.62565594585095</pos_y>
</point>
<point>
<pos_x>964.5209781432247</pos_x>
<pos_y>482.8717056473411</pos_y>
</point>
<point>
<pos_x>958.9206422596001</pos_x>
<pos_y>493.33956567126927</pos_y>
</point>
<point>
<pos_x>948.9963608654557</pos_x>
<pos_y>498.8102124531816</pos_y>
</point>
<point>
<pos_x>922.4305754456359</pos_x>
<pos_y>502.0545505734377</pos_y>
</point>
<point>
<pos_x>917.7562139895944</pos_x>
<pos_y>503.3309354958746</pos_y>
</point>
<point>
<pos_x>916.485264774142</pos_x>
<pos_y>495.7121145279284</pos_y>
</point>
<point>
<pos_x>893.0842443811725</pos_x>
<pos_y>481.0401769490485</pos_y>
</point>
<point>
<pos_x>878.0999435309961</pos_x>
<pos_y>480.0338615621448</pos_y>
</point>
<point>
<pos_x>872.1530196105263</pos_x>
<pos_y>469.95552042578817</pos_y>
</point>
<point>
<pos_x>871.2509999452471</pos_x>
<pos_y>446.88317042506856</pos_y>
</point>
</points>
</roi>
<roi>
<classname>plugins.kernel.roi.roi2d.ROI2DPolygon</classname>
<id>165</id>
<name>C2</name>
<selected>false</selected>
<readOnly>false</readOnly>
<properties/>
<color>-16777216</color>
<stroke>2</stroke>
<opacity>0.3</opacity>
<showName>false</showName>
<z>-1</z>
<t>-1</t>
<c>-1</c>
<points>
<point>
<pos_x>876.9207757933808</pos_x>
<pos_y>583.8967539157377</pos_y>
</point>
<point>
<pos_x>889.7773801421663</pos_x>
<pos_y>574.2514304362654</pos_y>
</point>
<point>
<pos_x>920.2869756578872</pos_x>
<pos_y>561.9028817315908</pos_y>
</point>
<point>
<pos_x>950.2744755253085</pos_x>
<pos_y>572.7998293575463</pos_y>
</point>
<point>
<pos_x>961.7739084257361</pos_x>
<pos_y>583.6088813420938</pos_y>
</point>
<point>
<pos_x>962.4534321773282</pos_x>
<pos_y>589.1247417044757</pos_y>
</point>
<point>
<pos_x>961.7313736978663</pos_x>
<pos_y>595.7228447784423</pos_y>
</point>
<point>
<pos_x>967.1390426951342</pos_x>
<pos_y>603.7402528867423</pos_y>
</point>
<point>
<pos_x>969.1820035181748</pos_x>
<pos_y>607.9796001788548</pos_y>
</point>
<point>
<pos_x>968.7269611559532</pos_x>
<pos_y>615.937595763614</pos_y>
</point>
<point>
<pos_x>963.3219917117327</pos_x>
<pos_y>618.2094275442893</pos_y>
</point>
<point>
<pos_x>958.3224407805525</pos_x>
<pos_y>626.6562210826119</pos_y>
</point>
<point>
<pos_x>953.1765533246526</pos_x>
<pos_y>643.6056761221419</pos_y>
</point>
<point>
<pos_x>949.5395944573124</pos_x>
<pos_y>662.0746934321993</pos_y>
</point>
<point>
<pos_x>944.1690338800888</pos_x>
<pos_y>666.8798895638533</pos_y>
</point>
<point>
<pos_x>938.03195702817</pos_x>
<pos_y>669.0953327706312</pos_y>
</point>
<point>
<pos_x>926.170284657181</pos_x>
<pos_y>671.0787398535938</pos_y>
</point>
<point>
<pos_x>924.4503617017452</pos_x>
<pos_y>675.0713946455759</pos_y>
</point>
<point>
<pos_x>896.241398442103</pos_x>
<pos_y>669.2067468793817</pos_y>
</point>
<point>
<pos_x>886.7233251328498</pos_x>
<pos_y>672.0197296001751</pos_y>
</point>
<point>
<pos_x>855.0787446297069</pos_x>
<pos_y>635.6690299068991</pos_y>
</point>
<point>
<pos_x>868.7344336879161</pos_x>
<pos_y>608.1069371865625</pos_y>
</point>
</points>
</roi>
<roi>
<classname>plugins.kernel.roi.roi2d.ROI2DPolygon</classname>
<id>167</id>
<name>C2</name>
<selected>false</selected>
<readOnly>false</readOnly>
<properties/>
<color>-16777216</color>
<stroke>2</stroke>
<opacity>0.3</opacity>
<showName>false</showName>
<z>-1</z>
<t>-1</t>
<c>-1</c>
<points>
<point>
<pos_x>887.2836149241105</pos_x>
<pos_y>672.9264161691738</pos_y>
</point>
<point>
<pos_x>896.1411827252111</pos_x>
<pos_y>670.0719295118113</pos_y>
</point>
<point>
<pos_x>924.2831012311952</pos_x>
<pos_y>676.4427212330202</pos_y>
</point>
<point>
<pos_x>924.1866896764966</pos_x>
<pos_y>683.525188345636</pos_y>
</point>
<point>
<pos_x>931.4773205092552</pos_x>
<pos_y>692.2552454193699</pos_y>
</point>
<point>
<pos_x>931.8494863004663</pos_x>
<pos_y>701.7241408495543</pos_y>
</point>
<point>
<pos_x>928.914966711382</pos_x>
<pos_y>708.8681862464525</pos_y>
</point>
<point>
<pos_x>925.3435135465178</pos_x>
<pos_y>714.0306253080087</pos_y>
</point>
<point>
<pos_x>899.2791949793974</pos_x>
<pos_y>734.018981098926</pos_y>
</point>
<point>
<pos_x>879.748012131269</pos_x>
<pos_y>720.3809874122542</pos_y>
</point>
<point>
<pos_x>875.387027722677</pos_x>
<pos_y>712.686673664439</pos_y>
</point>
<point>
<pos_x>879.5571639913959</pos_x>
<pos_y>679.6482229486377</pos_y>
</point>
</points>
</roi>
<roi>
<classname>plugins.kernel.roi.roi2d.ROI2DPolygon</classname>
<id>168</id>
<name>C2</name>
<selected>false</selected>
<readOnly>false</readOnly>
<properties/>
<color>-16777216</color>
<stroke>2</stroke>
<opacity>0.3</opacity>
<showName>false</showName>
<z>-1</z>
<t>-1</t>
<c>-1</c>
<points>
<point>
<pos_x>844.3071361823495</pos_x>
<pos_y>737.2885854353283</pos_y>
</point>
<point>
<pos_x>851.8549594744094</pos_x>
<pos_y>727.5027290060718</pos_y>
</point>
<point>
<pos_x>857.6541806842312</pos_x>
<pos_y>720.6824757066247</pos_y>
</point>
<point>
<pos_x>874.6124989061044</pos_x>
<pos_y>713.5649806753461</pos_y>
</point>
<point>
<pos_x>878.707356029816</pos_x>
<pos_y>721.0647863364593</pos_y>
</point>
<point>
<pos_x>898.3668159419982</pos_x>
<pos_y>735.1234345537515</pos_y>
</point>
<point>
<pos_x>903.943864491368</pos_x>
<pos_y>751.6558142889088</pos_y>
</point>
<point>
<pos_x>903.8126083801576</pos_x>
<pos_y>765.0842668533148</pos_y>
</point>
<point>
<pos_x>893.0135167295937</pos_x>
<pos_y>774.634424901903</pos_y>
</point>
<point>
<pos_x>870.1157040398772</pos_x>
<pos_y>788.5997160129679</pos_y>
</point>
<point>
<pos_x>852.8204146634502</pos_x>
<pos_y>779.9041130934776</pos_y>
</point>
<point>
<pos_x>852.5109862892353</pos_x>
<pos_y>764.23128840073</pos_y>
</point>
<point>
<pos_x>844.7894993075765</pos_x>
<pos_y>751.6163224648666</pos_y>
</point>
</points>
</roi>
<roi>
<classname>plugins.kernel.roi.roi2d.ROI2DPolygon</classname>
<id>169</id>
<name>C3</name>
<selected>false</selected>
<readOnly>false</readOnly>
<properties/>
<color>-16777216</color>
<stroke>2</stroke>
<opacity>0.3</opacity>
<showName>false</showName>
<z>-1</z>
<t>-1</t>
<c>-1</c>
<points>
<point>
<pos_x>358.2749923706884</pos_x>
<pos_y>380.06985186406416</pos_y>
</point>
<point>
<pos_x>352.49574184144967</pos_x>
<pos_y>365.28197397301153</pos_y>
</point>
<point>
<pos_x>354.5083494520575</pos_x>
<pos_y>356.09638515118877</pos_y>
</point>
<point>
<pos_x>367.36228381276294</pos_x>
<pos_y>341.0962023262656</pos_y>
</point>
<point>
<pos_x>372.5988063085199</pos_x>
<pos_y>325.0712462458539</pos_y>
</point>
<point>
<pos_x>393.7284835482855</pos_x>
<pos_y>317.45291462230193</pos_y>
</point>
<point>
<pos_x>407.25602752027237</pos_x>
<pos_y>309.9905598234633</pos_y>
</point>
<point>
<pos_x>416.0662772095778</pos_x>
<pos_y>316.3861720962226</pos_y>
</point>
<point>
<pos_x>429.46545478887583</pos_x>
<pos_y>350.2010434599214</pos_y>
</point>
<point>
<pos_x>434.93526685379874</pos_x>
<pos_y>367.78687503257424</pos_y>
</point>
<point>
<pos_x>413.95997101223907</pos_x>
<pos_y>385.11002369102437</pos_y>
</point>
<point>
<pos_x>406.08785336562465</pos_x>
<pos_y>400.0169395064211</pos_y>
</point>
<point>
<pos_x>404.98895821869826</pos_x>
<pos_y>377.4203294518448</pos_y>
</point>
<point>
<pos_x>392.4645271990005</pos_x>
<pos_y>384.4952573740111</pos_y>
</point>
<point>
<pos_x>381.7960512972932</pos_x>
<pos_y>396.9900509579726</pos_y>
</point>
</points>
</roi>
<roi>
<classname>plugins.kernel.roi.roi2d.ROI2DPolygon</classname>
<id>170</id>
<name>C3</name>
<selected>false</selected>
<readOnly>false</readOnly>
<properties/>
<color>-16777216</color>
<stroke>2</stroke>
<opacity>0.3</opacity>
<showName>false</showName>
<z>-1</z>
<t>-1</t>
<c>-1</c>
<points>
<point>
<pos_x>430.3933135826403</pos_x>
<pos_y>347.3565065890416</pos_y>
</point>
<point>
<pos_x>417.9985572826911</pos_x>
<pos_y>316.3799601607037</pos_y>
</point>
<point>
<pos_x>424.98643585399725</pos_x>
<pos_y>309.3922039771537</pos_y>
</point>
<point>
<pos_x>436.2091417338228</pos_x>
<pos_y>292.5498072032484</pos_y>
</point>
<point>
<pos_x>443.526101339099</pos_x>
<pos_y>274.4780150800633</pos_y>
</point>
<point>
<pos_x>452.82180465844465</pos_x>
<pos_y>268.650380469576</pos_y>
</point>
<point>
<pos_x>475.1259893656344</pos_x>
<pos_y>261.67759979638276</pos_y>
</point>
<point>
<pos_x>491.23145617283603</pos_x>
<pos_y>250.97463081981965</pos_y>
</point>
<point>
<pos_x>496.17606431512894</pos_x>
<pos_y>256.1864727811659</pos_y>
</point>
<point>
<pos_x>509.82249564825867</pos_x>
<pos_y>281.2462658634133</pos_y>
</point>
<point>
<pos_x>521.0375301912716</pos_x>
<pos_y>293.0254742897339</pos_y>
</point>
<point>
<pos_x>522.0342674157283</pos_x>
<pos_y>305.46503473299714</pos_y>
</point>
<point>
<pos_x>513.7552686679819</pos_x>
<pos_y>303.3104882722361</pos_y>
</point>
<point>
<pos_x>502.75024540262257</pos_x>
<pos_y>319.1238844642127</pos_y>
</point>
<point>
<pos_x>484.0871302631995</pos_x>
<pos_y>327.94197552358287</pos_y>
</point>
<point>
<pos_x>461.1249058758257</pos_x>
<pos_y>343.10719332119027</pos_y>
</point>
<point>
<pos_x>447.8617314547702</pos_x>
<pos_y>334.6573836635377</pos_y>
</point>
<point>
<pos_x>437.50488658378003</pos_x>
<pos_y>338.51357873349974</pos_y>
</point>
</points>
</roi>
<roi>
<classname>plugins.kernel.roi.roi2d.ROI2DPolygon</classname>
<id>172</id>
<name>C3</name>
<selected>false</selected>
<readOnly>false</readOnly>
<properties/>
<color>-16777216</color>
<stroke>2</stroke>
<opacity>0.3</opacity>
<showName>false</showName>
<z>-1</z>
<t>-1</t>
<c>-1</c>
<points>
<point>
<pos_x>523.2972225305077</pos_x>
<pos_y>305.02767019364256</pos_y>
</point>
<point>
<pos_x>522.1648566186118</pos_x>
<pos_y>292.51766209372454</pos_y>
</point>
<point>
<pos_x>510.8824683386798</pos_x>
<pos_y>280.72233403049836</pos_y>
</point>
<point>
<pos_x>497.2796029742808</pos_x>
<pos_y>255.81597412348418</pos_y>
</point>
<point>
<pos_x>492.5642993700101</pos_x>
<pos_y>250.56574337743035</pos_y>
</point>
<point>
<pos_x>513.0847557974519</pos_x>
<pos_y>258.0217120293934</pos_y>
</point>
<point>
<pos_x>528.9132479180876</pos_x>
<pos_y>229.79943745299303</pos_y>
</point>
<point>
<pos_x>525.0577382474253</pos_x>
<pos_y>216.4192168147449</pos_y>
</point>
<point>
<pos_x>539.6492748290891</pos_x>
<pos_y>213.29584120639046</pos_y>
</point>
<point>
<pos_x>558.1764212619807</pos_x>
<pos_y>214.07330192465184</pos_y>
</point>
<point>
<pos_x>574.1486753405574</pos_x>
<pos_y>211.11120956316432</pos_y>
</point>
<point>
<pos_x>583.8020618018697</pos_x>
<pos_y>219.8144178322009</pos_y>
</point>
<point>
<pos_x>588.1726770272976</pos_x>
<pos_y>245.27302437999418</pos_y>
</point>
<point>
<pos_x>588.1378362393756</pos_x>
<pos_y>252.71613960252427</pos_y>
</point>
<point>
<pos_x>580.0600066340994</pos_x>
<pos_y>263.61101493568134</pos_y>
</point>
<point>
<pos_x>567.2657232755066</pos_x>
<pos_y>266.9571697968066</pos_y>
</point>
<point>
<pos_x>562.7568950474365</pos_x>
<pos_y>273.56951386511156</pos_y>
</point>
<point>
<pos_x>562.8472793061037</pos_x>
<pos_y>300.0560984876547</pos_y>
</point>
<point>
<pos_x>551.5962141036465</pos_x>
<pos_y>289.2017474243383</pos_y>
</point>
<point>
<pos_x>536.9107082895582</pos_x>
<pos_y>289.5021920329633</pos_y>
</point>
</points>
</roi>
<roi>
<classname>plugins.kernel.roi.roi2d.ROI2DPolygon</classname>
<id>173</id>
<name>C3</name>
<selected>false</selected>
<readOnly>false</readOnly>
<properties/>
<color>-16777216</color>
<stroke>2</stroke>
<opacity>0.3</opacity>
<showName>false</showName>
<z>-1</z>
<t>-1</t>
<c>-1</c>
<points>
<point>
<pos_x>581.7369191513358</pos_x>
<pos_y>263.9777260566952</pos_y>
</point>
<point>
<pos_x>589.105092310625</pos_x>
<pos_y>252.84332933445808</pos_y>
</point>
<point>
<pos_x>589.8867811902509</pos_x>
<pos_y>246.1514283825132</pos_y>
</point>
<point>
<pos_x>584.9762223548688</pos_x>
<pos_y>219.33177228917003</pos_y>
</point>
<point>
<pos_x>596.8755032299242</pos_x>
<pos_y>205.10168680073244</pos_y>
</point>
<point>
<pos_x>615.6100549912674</pos_x>
<pos_y>198.01762930782027</pos_y>
</point>
<point>
<pos_x>635.3595896132076</pos_x>
<pos_y>202.22265029068865</pos_y>
</point>
<point>
<pos_x>665.0686965287471</pos_x>
<pos_y>217.8017812677696</pos_y>
</point>
<point>
<pos_x>673.5704401958576</pos_x>
<pos_y>231.00110136153523</pos_y>
</point>
<point>
<pos_x>674.0982236096905</pos_x>
<pos_y>245.3190493775754</pos_y>
</point>
<point>
<pos_x>677.7831822381984</pos_x>
<pos_y>260.2643825590102</pos_y>
</point>
<point>
<pos_x>675.0907386573577</pos_x>
<pos_y>272.95896754477224</pos_y>
</point>
<point>
<pos_x>661.9054241265646</pos_x>
<pos_y>267.49383091099975</pos_y>
</point>
<point>
<pos_x>634.5219913472218</pos_x>
<pos_y>277.27954700637923</pos_y>
</point>
<point>
<pos_x>632.0213913382581</pos_x>
<pos_y>288.1204674048154</pos_y>
</point>
<point>
<pos_x>611.1693554533497</pos_x>
<pos_y>281.93256826035605</pos_y>
</point>
<point>
<pos_x>601.3835100425035</pos_x>
<pos_y>283.924490561187</pos_y>
</point>
<point>
<pos_x>592.0773382190831</pos_x>
<pos_y>266.59457385361645</pos_y>
</point>
</points>
</roi>
<roi>
<classname>plugins.kernel.roi.roi2d.ROI2DPolygon</classname>
<id>174</id>
<name>C3</name>
<selected>false</selected>
<readOnly>false</readOnly>
<properties/>
<color>-16777216</color>
<stroke>2</stroke>
<opacity>0.3</opacity>
<showName>false</showName>
<z>-1</z>
<t>-1</t>
<c>-1</c>
<points>
<point>
<pos_x>632.9248233196033</pos_x>
<pos_y>288.2887215467769</pos_y>
</point>
<point>
<pos_x>635.7374726530137</pos_x>
<pos_y>277.8280209395401</pos_y>
</point>
<point>
<pos_x>661.7995051818791</pos_x>
<pos_y>269.0415349326145</pos_y>
</point>
<point>
<pos_x>675.6328702225522</pos_x>
<pos_y>274.2851895320541</pos_y>
</point>
<point>
<pos_x>688.8415179336903</pos_x>
<pos_y>288.7026756689537</pos_y>
</point>
<point>
<pos_x>702.1321682005229</pos_x>
<pos_y>293.9291502361514</pos_y>
</point>
<point>
<pos_x>719.4233051445241</pos_x>
<pos_y>284.99038250235736</pos_y>
</point>
<point>
<pos_x>726.2826011598618</pos_x>
<pos_y>279.52419757284986</pos_y>
</point>
<point>
<pos_x>728.3737656948641</pos_x>
<pos_y>321.71383254785644</pos_y>
</point>
<point>
<pos_x>697.5498989904369</pos_x>
<pos_y>330.4331574680204</pos_y>
</point>
<point>
<pos_x>692.3468711922801</pos_x>
<pos_y>324.5015526257739</pos_y>
</point>
<point>
<pos_x>667.1305578487858</pos_x>
<pos_y>313.17245241501325</pos_y>
</point>
<point>
<pos_x>659.1132145512839</pos_x>
<pos_y>314.29769867489966</pos_y>
</point>
<point>
<pos_x>646.4972626685061</pos_x>
<pos_y>295.6782731685208</pos_y>
</point>
</points>
</roi>
<roi>
<classname>plugins.kernel.roi.roi2d.ROI2DPolygon</classname>
<id>175</id>
<name>C3</name>
<selected>false</selected>
<readOnly>false</readOnly>
<properties/>
<color>-16777216</color>
<stroke>2</stroke>
<opacity>0.3</opacity>
<showName>false</showName>
<z>-1</z>
<t>-1</t>
<c>-1</c>
<points>
<point>
<pos_x>729.5044776717285</pos_x>
<pos_y>321.52373644314673</pos_y>
</point>
<point>
<pos_x>727.5417707038476</pos_x>
<pos_y>279.65643860982874</pos_y>
</point>
<point>
<pos_x>757.4516084612121</pos_x>
<pos_y>289.0333910326124</pos_y>
</point>
<point>
<pos_x>761.7140866132582</pos_x>
<pos_y>293.15765049072115</pos_y>
</point>
<point>
<pos_x>770.1254004806065</pos_x>
<pos_y>310.9943322209563</pos_y>
</point>
<point>
<pos_x>783.83021302371</pos_x>
<pos_y>320.93098474303696</pos_y>
</point>
<point>
<pos_x>795.4207347336401</pos_x>
<pos_y>325.24666950048424</pos_y>
</point>
<point>
<pos_x>794.5935082982036</pos_x>
<pos_y>332.8467907165169</pos_y>
</point>
<point>
<pos_x>785.1989697226181</pos_x>
<pos_y>334.53494730144416</pos_y>
</point>
<point>
<pos_x>770.3832335072796</pos_x>
<pos_y>343.5424213485194</pos_y>
</point>
<point>
<pos_x>761.0949557063196</pos_x>
<pos_y>333.32065633749744</pos_y>
</point>
<point>
<pos_x>752.5090916694377</pos_x>
<pos_y>327.99474348429703</pos_y>
</point>
</points>
</roi>
<roi>
<classname>plugins.kernel.roi.roi2d.ROI2DPolygon</classname>
<id>177</id>
<name>C3</name>
<selected>false</selected>
<readOnly>false</readOnly>
<properties/>
<color>-16777216</color>
<stroke>2</stroke>
<opacity>0.3</opacity>
<showName>false</showName>
<z>-1</z>
<t>-1</t>
<c>-1</c>
<points>
<point>
<pos_x>771.3925039137155</pos_x>
<pos_y>385.89194932957344</pos_y>
</point>
<point>
<pos_x>771.0308764376196</pos_x>
<pos_y>344.0392189312252</pos_y>
</point>
<point>
<pos_x>785.4883806746703</pos_x>
<pos_y>335.3622229742671</pos_y>
</point>
<point>
<pos_x>795.1781881833172</pos_x>
<pos_y>333.5344710420718</pos_y>
</point>
<point>
<pos_x>796.3050061932473</pos_x>
<pos_y>325.3360628898988</pos_y>
</point>
<point>
<pos_x>810.9315334369064</pos_x>
<pos_y>334.933676591987</pos_y>
</point>
<point>
<pos_x>825.4503411932875</pos_x>
<pos_y>353.1177714182729</pos_y>
</point>
<point>
<pos_x>830.7676828281197</pos_x>
<pos_y>363.08603539726164</pos_y>
</point>
<point>
<pos_x>831.6577617092984</pos_x>
<pos_y>387.79771827676694</pos_y>
</point>
<point>
<pos_x>853.0491082091685</pos_x>
<pos_y>410.4927669526097</pos_y>
</point>
<point>
<pos_x>841.7153812635657</pos_x>
<pos_y>422.69914596154524</pos_y>
</point>
<point>
<pos_x>824.6447589488855</pos_x>
<pos_y>437.25852172607927</pos_y>
</point>
<point>
<pos_x>800.4829165065178</pos_x>
<pos_y>418.58966128317127</pos_y>
</point>
<point>
<pos_x>793.3201161097829</pos_x>
<pos_y>416.5833031824483</pos_y>
</point>
<point>
<pos_x>781.6065146979823</pos_x>
<pos_y>398.2006454743523</pos_y>
</point>
</points>
</roi>
<roi>
<classname>plugins.kernel.roi.roi2d.ROI2DPolygon</classname>
<id>178</id>
<name>C3</name>
<selected>false</selected>
<readOnly>false</readOnly>
<properties/>
<color>-16777216</color>
<stroke>2</stroke>
<opacity>0.3</opacity>
<showName>false</showName>
<z>-1</z>
<t>-1</t>
<c>-1</c>
<points>
<point>
<pos_x>826.2185773617257</pos_x>
<pos_y>437.9173705340049</pos_y>
</point>
<point>
<pos_x>838.0551798242957</pos_x>
<pos_y>444.71135358431195</pos_y>
</point>
<point>
<pos_x>846.4903162344328</pos_x>
<pos_y>451.5968922628343</pos_y>
</point>
<point>
<pos_x>853.2471989228384</pos_x>
<pos_y>461.2585928785684</pos_y>
</point>
<point>
<pos_x>851.3368156641671</pos_x>
<pos_y>463.25052661527366</pos_y>
</point>
<point>
<pos_x>852.4721774909324</pos_x>
<pos_y>469.2592710255079</pos_y>
</point>
<point>
<pos_x>852.4082326885031</pos_x>
<pos_y>474.48575139332866</pos_y>
</point>
<point>
<pos_x>875.0482940466483</pos_x>
<pos_y>486.9286643399858</pos_y>
</point>
<point>
<pos_x>876.7505112039505</pos_x>
<pos_y>480.65529341784475</pos_y>
</point>
<point>
<pos_x>871.0445607184374</pos_x>
<pos_y>470.6178800737573</pos_y>
</point>
<point>
<pos_x>869.6700730914988</pos_x>
<pos_y>444.83710290006934</pos_y>
</point>
<point>
<pos_x>874.8805976136122</pos_x>
<pos_y>433.32926816818116</pos_y>
</point>
<point>
<pos_x>853.9907092550548</pos_x>
<pos_y>411.8638876259058</pos_y>
</point>
<point>
<pos_x>842.9296008900305</pos_x>
<pos_y>423.42835089767465</pos_y>
</point>
</points>
</roi>
<roi>
<classname>plugins.kernel.roi.roi2d.ROI2DPolygon</classname>
<id>213</id>
<name>C3</name>
<selected>false</selected>
<readOnly>false</readOnly>
<properties/>
<color>-16777216</color>
<stroke>2</stroke>
<opacity>0.3</opacity>
<showName>false</showName>
<z>-1</z>
<t>-1</t>
<c>-1</c>
<points>
<point>
<pos_x>815.3288586832745</pos_x>
<pos_y>579.3908987955105</pos_y>
</point>
<point>
<pos_x>854.550565642933</pos_x>
<pos_y>573.5992616058167</pos_y>
</point>
<point>
<pos_x>874.5722715223137</pos_x>
<pos_y>583.29951346034</pos_y>
</point>
<point>
<pos_x>866.316669773723</pos_x>
<pos_y>607.073949353322</pos_y>
</point>
<point>
<pos_x>852.6000228536739</pos_x>
<pos_y>635.0189218265622</pos_y>
</point>
<point>
<pos_x>823.0916045145019</pos_x>
<pos_y>644.9996400421289</pos_y>
</point>
<point>
<pos_x>810.3163297218028</pos_x>
<pos_y>635.0951210156807</pos_y>
</point>
<point>
<pos_x>816.6909303521893</pos_x>
<pos_y>615.8365936236512</pos_y>
</point>
<point>
<pos_x>820.7119615291185</pos_x>
<pos_y>604.1197435818056</pos_y>
</point>
</points>
</roi>
<roi>
<classname>plugins.kernel.roi.roi2d.ROI2DPolygon</classname>
<id>215</id>
<name>C3</name>
<selected>false</selected>
<readOnly>false</readOnly>
<properties/>
<color>-16777216</color>
<stroke>2</stroke>
<opacity>0.3</opacity>
<showName>false</showName>
<z>-1</z>
<t>-1</t>
<c>-1</c>
<points>
<point>
<pos_x>824.3344119805878</pos_x>
<pos_y>646.0629182739984</pos_y>
</point>
<point>
<pos_x>853.2830171754241</pos_x>
<pos_y>636.9656224425329</pos_y>
</point>
<point>
<pos_x>885.0167586353343</pos_x>
<pos_y>672.3500722863998</pos_y>
</point>
<point>
<pos_x>878.612874210961</pos_x>
<pos_y>677.8986164760613</pos_y>
</point>
<point>
<pos_x>874.0239040609904</pos_x>
<pos_y>711.6164185812463</pos_y>
</point>
<point>
<pos_x>856.973768090544</pos_x>
<pos_y>718.0124694539004</pos_y>
</point>
<point>
<pos_x>843.696495460127</pos_x>
<pos_y>734.7201025581112</pos_y>
</point>
<point>
<pos_x>837.4166121062062</pos_x>
<pos_y>728.399885462367</pos_y>
</point>
<point>
<pos_x>816.9828158661048</pos_x>
<pos_y>729.1816582204492</pos_y>
</point>
<point>
<pos_x>811.3326709440954</pos_x>
<pos_y>711.5275507735294</pos_y>
</point>
<point>
<pos_x>806.6469337685139</pos_x>
<pos_y>685.4649096324704</pos_y>
</point>
<point>
<pos_x>822.2306580207578</pos_x>
<pos_y>683.0893574684</pos_y>
</point>
<point>
<pos_x>830.836026717277</pos_x>
<pos_y>669.5834831902002</pos_y>
</point>
</points>
</roi>
<roi>
<classname>plugins.kernel.roi.roi2d.ROI2DPolygon</classname>
<id>220</id>
<name>C2</name>
<selected>false</selected>
<readOnly>false</readOnly>
<properties/>
<color>-16777216</color>
<stroke>2</stroke>
<opacity>0.3</opacity>
<showName>false</showName>
<z>-1</z>
<t>-1</t>
<c>-1</c>
<points>
<point>
<pos_x>876.0715520761455</pos_x>
<pos_y>487.9079994713178</pos_y>
</point>
<point>
<pos_x>877.5391451318446</pos_x>
<pos_y>482.6511626930268</pos_y>
</point>
<point>
<pos_x>892.3156535054702</pos_x>
<pos_y>483.4995151965704</pos_y>
</point>
<point>
<pos_x>914.7035925527325</pos_x>
<pos_y>496.8480545314064</pos_y>
</point>
<point>
<pos_x>916.0312412583777</pos_x>
<pos_y>505.27489448013364</pos_y>
</point>
<point>
<pos_x>915.2741635861006</pos_x>
<pos_y>516.6184704378446</pos_y>
</point>
<point>
<pos_x>916.0390535959599</pos_x>
<pos_y>544.4690770703587</pos_y>
</point>
<point>
<pos_x>917.6015193606429</pos_x>
<pos_y>560.6143488143236</pos_y>
</point>
<point>
<pos_x>888.8242878715726</pos_x>
<pos_y>573.582936599396</pos_y>
</point>
<point>
<pos_x>876.6050396620334</pos_x>
<pos_y>582.2631129049453</pos_y>
</point>
<point>
<pos_x>869.6205086987334</pos_x>
<pos_y>533.7190505274763</pos_y>
</point>
<point>
<pos_x>877.9043622191853</pos_x>
<pos_y>507.2529412445642</pos_y>
</point>
</points>
</roi>
<roi>
<classname>plugins.kernel.roi.roi2d.ROI2DPolygon</classname>
<id>221</id>
<name>C3</name>
<selected>false</selected>
<readOnly>false</readOnly>
<properties/>
<color>-16777216</color>
<stroke>2</stroke>
<opacity>0.3</opacity>
<showName>false</showName>
<z>-1</z>
<t>-1</t>
<c>-1</c>
<points>
<point>
<pos_x>834.664927085838</pos_x>
<pos_y>540.8926821148676</pos_y>
</point>
<point>
<pos_x>831.6039244462121</pos_x>
<pos_y>514.8369076444535</pos_y>
</point>
<point>
<pos_x>851.9015121021888</pos_x>
<pos_y>476.1647456984415</pos_y>
</point>
<point>
<pos_x>874.2688947748572</pos_x>
<pos_y>488.4953861636102</pos_y>
</point>
<point>
<pos_x>876.8610066407713</pos_x>
<pos_y>505.57278357592605</pos_y>
</point>
<point>
<pos_x>868.8312114719017</pos_x>
<pos_y>532.6798567688284</pos_y>
</point>
<point>
<pos_x>874.6275246862252</pos_x>
<pos_y>580.681600276078</pos_y>
</point>
<point>
<pos_x>855.6872618847888</pos_x>
<pos_y>571.19189746402</pos_y>
</point>
<point>
<pos_x>835.3243767201832</pos_x>
<pos_y>574.4101134650482</pos_y>
</point>
<point>
<pos_x>845.3106352601015</pos_x>
<pos_y>560.4383614946858</pos_y>
</point>
</points>
</roi>
<roi>
<classname>plugins.kernel.roi.roi2d.ROI2DPolygon</classname>
<id>222</id>
<name>C4</name>
<selected>false</selected>
<readOnly>false</readOnly>
<properties/>
<color>-16777216</color>
<stroke>2</stroke>
<opacity>0.3</opacity>
<showName>false</showName>
<z>-1</z>
<t>-1</t>
<c>-1</c>
<points>
<point>
<pos_x>431.4624179488929</pos_x>
<pos_y>419.3226149315737</pos_y>
</point>
<point>
<pos_x>436.57519098845086</pos_x>
<pos_y>409.34265584792763</pos_y>
</point>
<point>
<pos_x>450.8365772851307</pos_x>
<pos_y>403.6652544280425</pos_y>
</point>
<point>
<pos_x>464.1715307270141</pos_x>
<pos_y>389.7906122219144</pos_y>
</point>
<point>
<pos_x>468.92717072816095</pos_x>
<pos_y>376.5947312511625</pos_y>
</point>
<point>
<pos_x>461.1953020460727</pos_x>
<pos_y>344.9942469711261</pos_y>
</point>
<point>
<pos_x>448.2720323108234</pos_x>
<pos_y>336.88828404779986</pos_y>
</point>
<point>
<pos_x>438.64539710023314</pos_x>
<pos_y>339.6012443653547</pos_y>
</point>
<point>
<pos_x>431.37458916878654</pos_x>
<pos_y>348.724918006394</pos_y>
</point>
<point>
<pos_x>436.743874511723</pos_x>
<pos_y>368.48409689177834</pos_y>
</point>
<point>
<pos_x>415.2433759596873</pos_x>
<pos_y>385.74751375618473</pos_y>
</point>
<point>
<pos_x>406.87536702622197</pos_x>
<pos_y>402.84188701477404</pos_y>
</point>
<point>
<pos_x>424.56692661193176</pos_x>
<pos_y>423.26336812086544</pos_y>
</point>
</points>
</roi>
<roi>
<classname>plugins.kernel.roi.roi2d.ROI2DPolygon</classname>
<id>223</id>
<name>C4</name>
<selected>false</selected>
<readOnly>false</readOnly>
<properties/>
<color>-16777216</color>
<stroke>2</stroke>
<opacity>0.3</opacity>
<showName>false</showName>
<z>-1</z>
<t>-1</t>
<c>-1</c>
<points>
<point>
<pos_x>470.54289596332575</pos_x>
<pos_y>376.2089859157797</pos_y>
</point>
<point>
<pos_x>493.88556697931216</pos_x>
<pos_y>374.61055701941984</pos_y>
</point>
<point>
<pos_x>518.0256636813119</pos_x>
<pos_y>350.04849877896953</pos_y>
</point>
<point>
<pos_x>510.9926708612665</pos_x>
<pos_y>323.76998461549476</pos_y>
</point>
<point>
<pos_x>504.1955783631342</pos_x>
<pos_y>321.1249345062423</pos_y>
</point>
<point>
<pos_x>484.76399580316763</pos_x>
<pos_y>329.3677506015346</pos_y>
</point>
<point>
<pos_x>463.0279952775603</pos_x>
<pos_y>344.33496093540026</pos_y>
</point>
</points>
</roi>
<roi>
<classname>plugins.kernel.roi.roi2d.ROI2DPolygon</classname>
<id>224</id>
<name>C4</name>
<selected>false</selected>
<readOnly>false</readOnly>
<properties/>
<color>-16777216</color>
<stroke>2</stroke>
<opacity>0.3</opacity>
<showName>false</showName>
<z>-1</z>
<t>-1</t>
<c>-1</c>
<points>
<point>
<pos_x>520.0031342685497</pos_x>
<pos_y>349.81536217797185</pos_y>
</point>
<point>
<pos_x>512.176643307922</pos_x>
<pos_y>322.6314613849837</pos_y>
</point>
<point>
<pos_x>505.0913147692163</pos_x>
<pos_y>319.081475681881</pos_y>
</point>
<point>
<pos_x>514.5250102069895</pos_x>
<pos_y>305.1720736569773</pos_y>
</point>
<point>
<pos_x>522.1734627859613</pos_x>
<pos_y>307.2097858477862</pos_y>
</point>
<point>
<pos_x>537.5993927635582</pos_x>
<pos_y>291.1356356127696</pos_y>
</point>
<point>
<pos_x>551.2706686784337</pos_x>
<pos_y>290.6396287392711</pos_y>
</point>
<point>
<pos_x>563.030541845946</pos_x>
<pos_y>301.78039850852747</pos_y>
</point>
<point>
<pos_x>576.6247578824904</pos_x>
<pos_y>305.5864450505875</pos_y>
</point>
<point>
<pos_x>584.413563481367</pos_x>
<pos_y>326.0710427366313</pos_y>
</point>
<point>
<pos_x>576.6117177215912</pos_x>
<pos_y>342.2898004319519</pos_y>
</point>
<point>
<pos_x>540.6310135479981</pos_x>
<pos_y>356.9293135182275</pos_y>
</point>
</points>
</roi>
<roi>
<classname>plugins.kernel.roi.roi2d.ROI2DPolygon</classname>
<id>225</id>
<name>C4</name>
<selected>false</selected>
<readOnly>false</readOnly>
<properties/>
<color>-16777216</color>
<stroke>2</stroke>
<opacity>0.3</opacity>
<showName>false</showName>
<z>-1</z>
<t>-1</t>
<c>-1</c>
<points>
<point>
<pos_x>585.2554672953943</pos_x>
<pos_y>325.3068672840091</pos_y>
</point>
<point>
<pos_x>577.2466763317008</pos_x>
<pos_y>304.6007266504999</pos_y>
</point>
<point>
<pos_x>563.7540547651338</pos_x>
<pos_y>300.06172711985226</pos_y>
</point>
<point>
<pos_x>563.9064701236947</pos_x>
<pos_y>273.8646154257536</pos_y>
</point>
<point>
<pos_x>567.6220905587533</pos_x>
<pos_y>267.7270270500234</pos_y>
</point>
<point>
<pos_x>580.6990381994891</pos_x>
<pos_y>264.8356545865416</pos_y>
</point>
<point>
<pos_x>591.0821952990352</pos_x>
<pos_y>267.3868576668487</pos_y>
</point>
<point>
<pos_x>600.7668563144582</pos_x>
<pos_y>285.2001515064775</pos_y>
</point>
<point>
<pos_x>610.7382760948374</pos_x>
<pos_y>282.97060542909884</pos_y>
</point>
<point>
<pos_x>632.7520620592957</pos_x>
<pos_y>289.4778625446011</pos_y>
</point>
<point>
<pos_x>645.7744813441009</pos_x>
<pos_y>296.65942602843097</pos_y>
</point>
<point>
<pos_x>658.1187760692502</pos_x>
<pos_y>314.88813822001015</pos_y>
</point>
<point>
<pos_x>636.2279872021486</pos_x>
<pos_y>334.4193404638901</pos_y>
</point>
<point>
<pos_x>626.5019455431025</pos_x>
<pos_y>326.09864048754366</pos_y>
</point>
<point>
<pos_x>596.9744213676668</pos_x>
<pos_y>319.5577818129666</pos_y>
</point>
</points>
</roi>
<roi>
<classname>plugins.kernel.roi.roi2d.ROI2DPolygon</classname>
<id>226</id>
<name>C4</name>
<selected>false</selected>
<readOnly>false</readOnly>
<properties/>
<color>-16777216</color>
<stroke>2</stroke>
<opacity>0.3</opacity>
<showName>false</showName>
<z>-1</z>
<t>-1</t>
<c>-1</c>
<points>
<point>
<pos_x>637.4735285676685</pos_x>
<pos_y>335.2792293258331</pos_y>
</point>
<point>
<pos_x>659.1952125070402</pos_x>
<pos_y>315.4188977269891</pos_y>
</point>
<point>
<pos_x>666.8750081596819</pos_x>
<pos_y>314.6471271960651</pos_y>
</point>
<point>
<pos_x>691.9166337607415</pos_x>
<pos_y>325.65148657162496</pos_y>
</point>
<point>
<pos_x>696.6134032390619</pos_x>
<pos_y>331.54872291939336</pos_y>
</point>
<point>
<pos_x>698.5027513678631</pos_x>
<pos_y>359.064800060406</pos_y>
</point>
<point>
<pos_x>678.7601015187481</pos_x>
<pos_y>371.79008969055997</pos_y>
</point>
<point>
<pos_x>645.7634735669116</pos_x>
<pos_y>355.23462096146983</pos_y>
</point>
</points>
</roi>
<roi>
<classname>plugins.kernel.roi.roi2d.ROI2DPolygon</classname>
<id>227</id>
<name>C4</name>
<selected>false</selected>
<readOnly>false</readOnly>
<properties/>
<color>-16777216</color>
<stroke>2</stroke>
<opacity>0.3</opacity>
<showName>false</showName>
<z>-1</z>
<t>-1</t>
<c>-1</c>
<points>
<point>
<pos_x>700.5270416166693</pos_x>
<pos_y>358.93601726647995</pos_y>
</point>
<point>
<pos_x>738.6381166793789</pos_x>
<pos_y>386.03749885359866</pos_y>
</point>
<point>
<pos_x>770.3995896220183</pos_x>
<pos_y>385.8085503769225</pos_y>
</point>
<point>
<pos_x>769.6356592212856</pos_x>
<pos_y>344.60162975689167</pos_y>
</point>
<point>
<pos_x>760.4029782957416</pos_x>
<pos_y>334.5410501403012</pos_y>
</point>
<point>
<pos_x>751.3089616063585</pos_x>
<pos_y>329.2503385509126</pos_y>
</point>
<point>
<pos_x>728.9233488026601</pos_x>
<pos_y>323.56484179584703</pos_y>
</point>
<point>
<pos_x>698.4446064599814</pos_x>
<pos_y>332.08912408665867</pos_y>
</point>
</points>
</roi>
<roi>
<classname>plugins.kernel.roi.roi2d.ROI2DPolygon</classname>
<id>229</id>
<name>C4</name>
<selected>false</selected>
<readOnly>false</readOnly>
<properties/>
<color>-16777216</color>
<stroke>2</stroke>
<opacity>0.3</opacity>
<showName>false</showName>
<z>-1</z>
<t>-1</t>
<c>-1</c>
<points>
<point>
<pos_x>770.764651066019</pos_x>
<pos_y>387.81441065723163</pos_y>
</point>
<point>
<pos_x>780.5121149805867</pos_x>
<pos_y>398.9174413561918</pos_y>
</point>
<point>
<pos_x>791.9420013067784</pos_x>
<pos_y>417.1285381845036</pos_y>
</point>
<point>
<pos_x>775.483459916634</pos_x>
<pos_y>438.6999568199783</pos_y>
</point>
<point>
<pos_x>759.7509151485855</pos_x>
<pos_y>436.1277339931449</pos_y>
</point>
<point>
<pos_x>748.3288809116366</pos_x>
<pos_y>418.05660378522305</pos_y>
</point>
<point>
<pos_x>734.9645110638004</pos_x>
<pos_y>402.5627206942987</pos_y>
</point>
<point>
<pos_x>738.2843890384819</pos_x>
<pos_y>387.3728355597451</pos_y>
</point>
</points>
</roi>
<roi>
<classname>plugins.kernel.roi.roi2d.ROI2DPolygon</classname>
<id>231</id>
<name>C4</name>
<selected>false</selected>
<readOnly>false</readOnly>
<properties/>
<color>-16777216</color>
<stroke>2</stroke>
<opacity>0.3</opacity>
<showName>false</showName>
<z>-1</z>
<t>-1</t>
<c>-1</c>
<points>
<point>
<pos_x>776.5492753141959</pos_x>
<pos_y>439.296755657312</pos_y>
</point>
<point>
<pos_x>793.1782152634001</pos_x>
<pos_y>417.67628657030747</pos_y>
</point>
<point>
<pos_x>799.9924557188361</pos_x>
<pos_y>419.6855409286565</pos_y>
</point>
<point>
<pos_x>823.7585752379341</pos_x>
<pos_y>438.7939022457449</pos_y>
</point>
<point>
<pos_x>837.7554181905045</pos_x>
<pos_y>446.2799512965025</pos_y>
</point>
<point>
<pos_x>845.1560054744416</pos_x>
<pos_y>452.3524136048466</pos_y>
</point>
<point>
<pos_x>851.6222453405787</pos_x>
<pos_y>460.85536073719527</pos_y>
</point>
<point>
<pos_x>850.1450992601914</pos_x>
<pos_y>463.4041275398957</pos_y>
</point>
<point>
<pos_x>851.034422999547</pos_x>
<pos_y>474.98712430943715</pos_y>
</point>
<point>
<pos_x>830.2255208924155</pos_x>
<pos_y>513.9902593310201</pos_y>
</point>
<point>
<pos_x>807.8990457741589</pos_x>
<pos_y>509.8901619012639</pos_y>
</point>
<point>
<pos_x>802.8955038050934</pos_x>
<pos_y>501.1393286830797</pos_y>
</point>
<point>
<pos_x>791.1694182210393</pos_x>
<pos_y>486.63076884749574</pos_y>
</point>
<point>
<pos_x>781.1413306881752</pos_x>
<pos_y>449.9993438293284</pos_y>
</point>
</points>
</roi>
<roi>
<classname>plugins.kernel.roi.roi2d.ROI2DPolygon</classname>
<id>232</id>
<name>C4</name>
<selected>false</selected>
<readOnly>false</readOnly>
<properties/>
<color>-16777216</color>
<stroke>2</stroke>
<opacity>0.3</opacity>
<showName>false</showName>
<z>-1</z>
<t>-1</t>
<c>-1</c>
<points>
<point>
<pos_x>813.9122940697092</pos_x>
<pos_y>577.505056673864</pos_y>
</point>
<point>
<pos_x>832.6818547324195</pos_x>
<pos_y>574.6525649586667</pos_y>
</point>
<point>
<pos_x>843.4794556306849</pos_x>
<pos_y>560.2589651987814</pos_y>
</point>
<point>
<pos_x>833.3010160423149</pos_x>
<pos_y>541.2250981457753</pos_y>
</point>
<point>
<pos_x>829.6934645340293</pos_x>
<pos_y>515.6365015801694</pos_y>
</point>
<point>
<pos_x>806.8515151259833</pos_x>
<pos_y>511.4061222464933</pos_y>
</point>
<point>
<pos_x>804.448636794622</pos_x>
<pos_y>531.793125931266</pos_y>
</point>
<point>
<pos_x>793.7171246389743</pos_x>
<pos_y>538.1326649544033</pos_y>
</point>
<point>
<pos_x>796.8690761527862</pos_x>
<pos_y>563.1253503656726</pos_y>
</point>
</points>
</roi>
<roi>
<classname>plugins.kernel.roi.roi2d.ROI2DPolygon</classname>
<id>234</id>
<name>C4</name>
<selected>false</selected>
<readOnly>false</readOnly>
<properties/>
<color>-16777216</color>
<stroke>2</stroke>
<opacity>0.3</opacity>
<showName>false</showName>
<z>-1</z>
<t>-1</t>
<c>-1</c>
<points>
<point>
<pos_x>809.9250728497501</pos_x>
<pos_y>636.6213225605258</pos_y>
</point>
<point>
<pos_x>822.695428015675</pos_x>
<pos_y>646.8832830783542</pos_y>
</point>
<point>
<pos_x>828.754530762384</pos_x>
<pos_y>669.3966781511874</pos_y>
</point>
<point>
<pos_x>820.5955621679935</pos_x>
<pos_y>681.4242925483911</pos_y>
</point>
<point>
<pos_x>806.8377779012399</pos_x>
<pos_y>683.7410680746838</pos_y>
</point>
<point>
<pos_x>780.4419124183165</pos_x>
<pos_y>678.4922180647178</pos_y>
</point>
<point>
<pos_x>788.8220078053156</pos_x>
<pos_y>658.7410656995909</pos_y>
</point>
<point>
<pos_x>799.7550601673273</pos_x>
<pos_y>641.5540108912053</pos_y>
</point>
</points>
</roi>
<roi>
<classname>plugins.kernel.roi.roi2d.ROI2DPolygon</classname>
<id>235</id>
<name>C4</name>
<selected>false</selected>
<readOnly>false</readOnly>
<properties/>
<color>-16777216</color>
<stroke>2</stroke>
<opacity>0.3</opacity>
<showName>false</showName>
<z>-1</z>
<t>-1</t>
<c>-1</c>
<points>
<point>
<pos_x>780.1263401742517</pos_x>
<pos_y>680.1154623959093</pos_y>
</point>
<point>
<pos_x>766.3941829084387</pos_x>
<pos_y>703.2189569289756</pos_y>
</point>
<point>
<pos_x>748.5252021033651</pos_x>
<pos_y>718.3863520316352</pos_y>
</point>
<point>
<pos_x>739.1142148378042</pos_x>
<pos_y>734.7726586830872</pos_y>
</point>
<point>
<pos_x>752.5578137314433</pos_x>
<pos_y>747.9311750871891</pos_y>
</point>
<point>
<pos_x>754.9268806275452</pos_x>
<pos_y>753.8435415880754</pos_y>
</point>
<point>
<pos_x>776.0321564044078</pos_x>
<pos_y>757.6243712184003</pos_y>
</point>
<point>
<pos_x>784.9056769239286</pos_x>
<pos_y>760.5401279909529</pos_y>
</point>
<point>
<pos_x>794.3095962769941</pos_x>
<pos_y>764.9052584253432</pos_y>
</point>
<point>
<pos_x>810.9936844310308</pos_x>
<pos_y>742.5704111573338</pos_y>
</point>
<point>
<pos_x>815.5176471530957</pos_x>
<pos_y>730.2322887708941</pos_y>
</point>
<point>
<pos_x>808.9053895886357</pos_x>
<pos_y>712.7249329753082</pos_y>
</point>
<point>
<pos_x>804.9259615251065</pos_x>
<pos_y>685.0095548519007</pos_y>
</point>
</points>
</roi>
<roi>
<classname>plugins.kernel.roi.roi2d.ROI2DPolygon</classname>
<id>236</id>
<name>C3</name>
<selected>false</selected>
<readOnly>false</readOnly>
<properties/>
<color>-16777216</color>
<stroke>2</stroke>
<opacity>0.3</opacity>
<showName>false</showName>
<z>-1</z>
<t>-1</t>
<c>-1</c>
<points>
<point>
<pos_x>794.96768617437</pos_x>
<pos_y>767.351380997977</pos_y>
</point>
<point>
<pos_x>803.1232555496256</pos_x>
<pos_y>785.0538940320731</pos_y>
</point>
<point>
<pos_x>815.6315922180543</pos_x>
<pos_y>792.497315009678</pos_y>
</point>
<point>
<pos_x>837.4707336652896</pos_x>
<pos_y>778.0755152731836</pos_y>
</point>
<point>
<pos_x>850.4595962018843</pos_x>
<pos_y>779.1928845576308</pos_y>
</point>
<point>
<pos_x>850.5666880354938</pos_x>
<pos_y>765.7350693766907</pos_y>
</point>
<point>
<pos_x>841.8823446839742</pos_x>
<pos_y>752.6989363384055</pos_y>
</point>
<point>
<pos_x>841.4481117110913</pos_x>
<pos_y>737.7618910622825</pos_y>
</point>
<point>
<pos_x>837.2863816374957</pos_x>
<pos_y>731.7369012415342</pos_y>
</point>
<point>
<pos_x>817.8633979677261</pos_x>
<pos_y>732.1354369365472</pos_y>
</point>
<point>
<pos_x>813.8715138788812</pos_x>
<pos_y>743.3806823898269</pos_y>
</point>
</points>
</roi>
<roi>
<classname>plugins.kernel.roi.roi2d.ROI2DPolygon</classname>
<id>238</id>
<name>C5</name>
<selected>false</selected>
<readOnly>false</readOnly>
<properties/>
<color>-16777216</color>
<stroke>2</stroke>
<opacity>0.3</opacity>
<showName>false</showName>
<z>-1</z>
<t>-1</t>
<c>-1</c>
<points>
<point>
<pos_x>413.80187003558626</pos_x>
<pos_y>468.4455006084019</pos_y>
</point>
<point>
<pos_x>431.8515452798372</pos_x>
<pos_y>472.808825190827</pos_y>
</point>
<point>
<pos_x>449.380628150343</pos_x>
<pos_y>459.26445426729526</pos_y>
</point>
<point>
<pos_x>465.96413836655347</pos_x>
<pos_y>424.403111284374</pos_y>
</point>
<point>
<pos_x>452.3724408635904</pos_x>
<pos_y>405.2460560951448</pos_y>
</point>
<point>
<pos_x>437.62264366233205</pos_x>
<pos_y>411.36729014971706</pos_y>
</point>
<point>
<pos_x>432.5290884150054</pos_x>
<pos_y>420.15614533937406</pos_y>
</point>
<point>
<pos_x>425.3498204645567</pos_x>
<pos_y>425.1378558228712</pos_y>
</point>
<point>
<pos_x>423.8616862263266</pos_x>
<pos_y>441.88662728048547</pos_y>
</point>
</points>
</roi>
<roi>
<classname>plugins.kernel.roi.roi2d.ROI2DPolygon</classname>
<id>239</id>
<name>C5</name>
<selected>false</selected>
<readOnly>false</readOnly>
<properties/>
<color>-16777216</color>
<stroke>2</stroke>
<opacity>0.3</opacity>
<showName>false</showName>
<z>-1</z>
<t>-1</t>
<c>-1</c>
<points>
<point>
<pos_x>466.7590209085039</pos_x>
<pos_y>422.81633561360536</pos_y>
</point>
<point>
<pos_x>453.49684821623526</pos_x>
<pos_y>404.2979087788665</pos_y>
</point>
<point>
<pos_x>465.5244222224186</pos_x>
<pos_y>390.3519399427433</pos_y>
</point>
<point>
<pos_x>470.1716521272069</pos_x>
<pos_y>377.63843023182636</pos_y>
</point>
<point>
<pos_x>494.3501593073564</pos_x>
<pos_y>376.49929442025814</pos_y>
</point>
<point>
<pos_x>500.39458944182286</pos_x>
<pos_y>389.3382336777694</pos_y>
</point>
<point>
<pos_x>493.7897223312848</pos_x>
<pos_y>409.74294910949186</pos_y>
</point>
<point>
<pos_x>481.8618211393091</pos_x>
<pos_y>419.61439610586183</pos_y>
</point>
</points>
</roi>
<roi>
<classname>plugins.kernel.roi.roi2d.ROI2DPolygon</classname>
<id>240</id>
<name>C5</name>
<selected>false</selected>
<readOnly>false</readOnly>
<properties/>
<color>-16777216</color>
<stroke>2</stroke>
<opacity>0.3</opacity>
<showName>false</showName>
<z>-1</z>
<t>-1</t>
<c>-1</c>
<points>
<point>
<pos_x>495.9661123972668</pos_x>
<pos_y>374.5619202706771</pos_y>
</point>
<point>
<pos_x>501.8842571607873</pos_x>
<pos_y>388.0588989396562</pos_y>
</point>
<point>
<pos_x>511.91281202453195</pos_x>
<pos_y>390.3848328179836</pos_y>
</point>
<point>
<pos_x>518.3660649439132</pos_x>
<pos_y>382.2721053111238</pos_y>
</point>
<point>
<pos_x>538.200570601588</pos_x>
<pos_y>369.262503360747</pos_y>
</point>
<point>
<pos_x>540.2789995020655</pos_x>
<pos_y>358.2232376172592</pos_y>
</point>
<point>
<pos_x>519.5004937215475</pos_x>
<pos_y>351.2656990384458</pos_y>
</point>
</points>
</roi>
<roi>
<classname>plugins.kernel.roi.roi2d.ROI2DPolygon</classname>
<id>242</id>
<name>C5</name>
<selected>false</selected>
<readOnly>false</readOnly>
<properties/>
<color>-16777216</color>
<stroke>2</stroke>
<opacity>0.3</opacity>
<showName>false</showName>
<z>-1</z>
<t>-1</t>
<c>-1</c>
<points>
<point>
<pos_x>578.3050477847239</pos_x>
<pos_y>341.48315929736714</pos_y>
</point>
<point>
<pos_x>586.0799360360721</pos_x>
<pos_y>326.60748077773064</pos_y>
</point>
<point>
<pos_x>597.2932020230068</pos_x>
<pos_y>320.72169222894684</pos_y>
</point>
<point>
<pos_x>625.5486259053032</pos_x>
<pos_y>327.3133611357216</pos_y>
</point>
<point>
<pos_x>635.146536126774</pos_x>
<pos_y>335.68293341867644</pos_y>
</point>
<point>
<pos_x>641.7931080821917</pos_x>
<pos_y>351.8161352974312</pos_y>
</point>
<point>
<pos_x>628.6948135478694</pos_x>
<pos_y>356.6094610803924</pos_y>
</point>
<point>
<pos_x>613.1173258254188</pos_x>
<pos_y>361.1218554258817</pos_y>
</point>
<point>
<pos_x>595.7875683830794</pos_x>
<pos_y>347.8585002982638</pos_y>
</point>
</points>
</roi>
<roi>
<classname>plugins.kernel.roi.roi2d.ROI2DPolygon</classname>
<id>243</id>
<name>C5</name>
<selected>false</selected>
<readOnly>false</readOnly>
<properties/>
<color>-16777216</color>
<stroke>2</stroke>
<opacity>0.3</opacity>
<showName>false</showName>
<z>-1</z>
<t>-1</t>
<c>-1</c>
<points>
<point>
<pos_x>681.7200606179986</pos_x>
<pos_y>384.98658716772724</pos_y>
</point>
<point>
<pos_x>680.5250939292898</pos_x>
<pos_y>373.2946330372708</pos_y>
</point>
<point>
<pos_x>698.9730656380019</pos_x>
<pos_y>360.78733540305313</pos_y>
</point>
<point>
<pos_x>736.616266281062</pos_x>
<pos_y>386.6888388128683</pos_y>
</point>
<point>
<pos_x>732.9999298319331</pos_x>
<pos_y>402.29369516697517</pos_y>
</point>
<point>
<pos_x>715.7187857015729</pos_x>
<pos_y>403.176243431899</pos_y>
</point>
<point>
<pos_x>708.67892032448</pos_x>
<pos_y>404.72458203336225</pos_y>
</point>
</points>
</roi>
<roi>
<classname>plugins.kernel.roi.roi2d.ROI2DPolygon</classname>
<id>244</id>
<name>C5</name>
<selected>false</selected>
<readOnly>false</readOnly>
<properties/>
<color>-16777216</color>
<stroke>2</stroke>
<opacity>0.3</opacity>
<showName>false</showName>
<z>-1</z>
<t>-1</t>
<c>-1</c>
<points>
<point>
<pos_x>775.5319513484085</pos_x>
<pos_y>494.4160586354686</pos_y>
</point>
<point>
<pos_x>789.0462124076125</pos_x>
<pos_y>485.6522411055704</pos_y>
</point>
<point>
<pos_x>778.8076465086158</pos_x>
<pos_y>448.3197441187997</pos_y>
</point>
<point>
<pos_x>774.9892669987432</pos_x>
<pos_y>440.7638998859415</pos_y>
</point>
<point>
<pos_x>760.4997219330868</pos_x>
<pos_y>437.50816598647236</pos_y>
</point>
<point>
<pos_x>759.7866831157708</pos_x>
<pos_y>445.273975655604</pos_y>
</point>
<point>
<pos_x>752.7184808861389</pos_x>
<pos_y>455.1021308801602</pos_y>
</point>
<point>
<pos_x>760.1402841544261</pos_x>
<pos_y>473.5840933814411</pos_y>
</point>
<point>
<pos_x>762.996122881791</pos_x>
<pos_y>485.7054417229589</pos_y>
</point>
</points>
</roi>
<roi>
<classname>plugins.kernel.roi.roi2d.ROI2DPolygon</classname>
<id>245</id>
<name>C5</name>
<selected>false</selected>
<readOnly>false</readOnly>
<properties/>
<color>-16777216</color>
<stroke>2</stroke>
<opacity>0.3</opacity>
<showName>false</showName>
<z>-1</z>
<t>-1</t>
<c>-1</c>
<points>
<point>
<pos_x>776.8434101865</pos_x>
<pos_y>495.28816233695767</pos_y>
</point>
<point>
<pos_x>789.5950387322035</pos_x>
<pos_y>487.3621668943849</pos_y>
</point>
<point>
<pos_x>802.0619454747427</pos_x>
<pos_y>502.0743513839218</pos_y>
</point>
<point>
<pos_x>805.4654078284395</pos_x>
<pos_y>510.5449892579305</pos_y>
</point>
<point>
<pos_x>802.9852849818521</pos_x>
<pos_y>530.733048903184</pos_y>
</point>
<point>
<pos_x>792.790653189026</pos_x>
<pos_y>536.8928122688342</pos_y>
</point>
<point>
<pos_x>774.9208147885139</pos_x>
<pos_y>530.3762283018232</pos_y>
</point>
<point>
<pos_x>773.0380188222384</pos_x>
<pos_y>509.05211712279214</pos_y>
</point>
</points>
</roi>
<roi>
<classname>plugins.kernel.roi.roi2d.ROI2DPolygon</classname>
<id>246</id>
<name>C5</name>
<selected>false</selected>
<readOnly>false</readOnly>
<properties/>
<color>-16777216</color>
<stroke>2</stroke>
<opacity>0.3</opacity>
<showName>false</showName>
<z>-1</z>
<t>-1</t>
<c>-1</c>
<points>
<point>
<pos_x>777.0891895368808</pos_x>
<pos_y>575.5546636815767</pos_y>
</point>
<point>
<pos_x>766.7949464667611</pos_x>
<pos_y>565.280118154494</pos_y>
</point>
<point>
<pos_x>772.0274681779338</pos_x>
<pos_y>554.8846274982097</pos_y>
</point>
<point>
<pos_x>770.8536797424769</pos_x>
<pos_y>537.2406650066082</pos_y>
</point>
<point>
<pos_x>774.579406335934</pos_x>
<pos_y>531.8454507861347</pos_y>
</point>
<point>
<pos_x>792.1163656924716</pos_x>
<pos_y>538.357305530025</pos_y>
</point>
<point>
<pos_x>795.324343257307</pos_x>
<pos_y>563.4594491159758</pos_y>
</point>
</points>
</roi>
<roi>
<classname>plugins.kernel.roi.roi2d.ROI2DPolygon</classname>
<id>247</id>
<name>C5</name>
<selected>false</selected>
<readOnly>false</readOnly>
<properties/>
<color>-16777216</color>
<stroke>2</stroke>
<opacity>0.3</opacity>
<showName>false</showName>
<z>-1</z>
<t>-1</t>
<c>-1</c>
<points>
<point>
<pos_x>777.8088117155322</pos_x>
<pos_y>576.9683168291931</pos_y>
</point>
<point>
<pos_x>796.3584253905855</pos_x>
<pos_y>564.8501942938079</pos_y>
</point>
<point>
<pos_x>813.3880848880556</pos_x>
<pos_y>579.3037616402044</pos_y>
</point>
<point>
<pos_x>819.121369124183</pos_x>
<pos_y>604.0595729543336</pos_y>
</point>
<point>
<pos_x>813.5993244370825</pos_x>
<pos_y>617.6076180640242</pos_y>
</point>
<point>
<pos_x>806.2090131230825</pos_x>
<pos_y>616.7273339102678</pos_y>
</point>
<point>
<pos_x>787.4596918612656</pos_x>
<pos_y>622.2476597260284</pos_y>
</point>
<point>
<pos_x>781.1262161945674</pos_x>
<pos_y>614.2307024481205</pos_y>
</point>
<point>
<pos_x>769.4986690354756</pos_x>
<pos_y>607.2631017380012</pos_y>
</point>
<point>
<pos_x>768.7203821305328</pos_x>
<pos_y>585.5894917822139</pos_y>
</point>
</points>
</roi>
<roi>
<classname>plugins.kernel.roi.roi2d.ROI2DPolygon</classname>
<id>248</id>
<name>C5</name>
<selected>false</selected>
<readOnly>false</readOnly>
<properties/>
<color>-16777216</color>
<stroke>2</stroke>
<opacity>0.3</opacity>
<showName>false</showName>
<z>-1</z>
<t>-1</t>
<c>-1</c>
<points>
<point>
<pos_x>765.923539625554</pos_x>
<pos_y>651.5627460768125</pos_y>
</point>
<point>
<pos_x>783.3875831624842</pos_x>
<pos_y>632.9751612487291</pos_y>
</point>
<point>
<pos_x>787.9321792946969</pos_x>
<pos_y>623.9651574557579</pos_y>
</point>
<point>
<pos_x>806.8551523074291</pos_x>
<pos_y>618.0070858857118</pos_y>
</point>
<point>
<pos_x>814.1691766379596</pos_x>
<pos_y>618.9694946250339</pos_y>
</point>
<point>
<pos_x>809.1209181674843</pos_x>
<pos_y>635.4131549994067</pos_y>
</point>
<point>
<pos_x>798.8334861247127</pos_x>
<pos_y>639.6783426154122</pos_y>
</point>
<point>
<pos_x>792.629219793461</pos_x>
<pos_y>649.8785690274882</pos_y>
</point>
<point>
<pos_x>787.4215181029059</pos_x>
<pos_y>657.5522318150635</pos_y>
</point>
<point>
<pos_x>779.1223445912062</pos_x>
<pos_y>677.7553787625617</pos_y>
</point>
</points>
</roi>
<roi>
<classname>plugins.kernel.roi.roi2d.ROI2DPolygon</classname>
<id>249</id>
<name>C5</name>
<selected>false</selected>
<readOnly>false</readOnly>
<properties/>
<color>-16777216</color>
<stroke>2</stroke>
<opacity>0.3</opacity>
<showName>false</showName>
<z>-1</z>
<t>-1</t>
<c>-1</c>
<points>
<point>
<pos_x>728.2081682069065</pos_x>
<pos_y>693.9989137866409</pos_y>
</point>
<point>
<pos_x>723.435759884726</pos_x>
<pos_y>674.8684774084815</pos_y>
</point>
<point>
<pos_x>748.9172259089448</pos_x>
<pos_y>652.9588675940588</pos_y>
</point>
<point>
<pos_x>764.7776769711232</pos_x>
<pos_y>652.0521682035409</pos_y>
</point>
<point>
<pos_x>778.4519742821225</pos_x>
<pos_y>679.6895509589738</pos_y>
</point>
<point>
<pos_x>764.5650247421382</pos_x>
<pos_y>702.2710202935275</pos_y>
</point>
<point>
<pos_x>747.6666097930275</pos_x>
<pos_y>716.8153166114259</pos_y>
</point>
</points>
</roi>
<roi>
<classname>plugins.kernel.roi.roi2d.ROI2DPolygon</classname>
<id>250</id>
<name>C5</name>
<selected>false</selected>
<readOnly>false</readOnly>
<properties/>
<color>-16777216</color>
<stroke>2</stroke>
<opacity>0.3</opacity>
<showName>false</showName>
<z>-1</z>
<t>-1</t>
<c>-1</c>
<points>
<point>
<pos_x>749.8737003693757</pos_x>
<pos_y>645.2255871131836</pos_y>
</point>
<point>
<pos_x>749.6614098954794</pos_x>
<pos_y>626.9044418508164</pos_y>
</point>
<point>
<pos_x>762.5505155367001</pos_x>
<pos_y>611.3447966705216</pos_y>
</point>
<point>
<pos_x>769.2263791561184</pos_x>
<pos_y>608.4974960836789</pos_y>
</point>
<point>
<pos_x>780.5364786792478</pos_x>
<pos_y>615.9015629480156</pos_y>
</point>
<point>
<pos_x>786.8638651676016</pos_x>
<pos_y>623.353807940783</pos_y>
</point>
<point>
<pos_x>782.1642299721497</pos_x>
<pos_y>632.3253944846849</pos_y>
</point>
<point>
<pos_x>764.3490087750937</pos_x>
<pos_y>649.9704049714362</pos_y>
</point>
<point>
<pos_x>749.3677404928716</pos_x>
<pos_y>651.050045001856</pos_y>
</point>
</points>
</roi>
<roi>
<classname>plugins.kernel.roi.roi2d.ROI2DPolygon</classname>
<id>251</id>
<name>C5</name>
<selected>false</selected>
<readOnly>false</readOnly>
<properties/>
<color>-16777216</color>
<stroke>2</stroke>
<opacity>0.3</opacity>
<showName>false</showName>
<z>-1</z>
<t>-1</t>
<c>-1</c>
<points>
<point>
<pos_x>686.2037121605534</pos_x>
<pos_y>737.8550946514117</pos_y>
</point>
<point>
<pos_x>706.1384743841841</pos_x>
<pos_y>751.4560567311346</pos_y>
</point>
<point>
<pos_x>726.8042912361519</pos_x>
<pos_y>748.061904404921</pos_y>
</point>
<point>
<pos_x>737.9615699195797</pos_x>
<pos_y>734.0151146861907</pos_y>
</point>
<point>
<pos_x>746.9413195231838</pos_x>
<pos_y>718.3438139269356</pos_y>
</point>
<point>
<pos_x>727.6632867713049</pos_x>
<pos_y>695.9117525567799</pos_y>
</point>
<point>
<pos_x>720.2510356904945</pos_x>
<pos_y>697.6693202054561</pos_y>
</point>
<point>
<pos_x>695.7330419357867</pos_x>
<pos_y>713.950651521741</pos_y>
</point>
<point>
<pos_x>693.973714253107</pos_x>
<pos_y>727.2128530622415</pos_y>
</point>
</points>
</roi>
<roi>
<classname>plugins.kernel.roi.roi2d.ROI2DPolygon</classname>
<id>253</id>
<name>END</name>
<selected>false</selected>
<readOnly>false</readOnly>
<properties/>
<color>-16777216</color>
<stroke>2</stroke>
<opacity>0.3</opacity>
<showName>false</showName>
<z>-1</z>
<t>-1</t>
<c>-1</c>
<points>
<point>
<pos_x>450.62457929547213</pos_x>
<pos_y>460.32482879469944</pos_y>
</point>
<point>
<pos_x>462.4678959984984</pos_x>
<pos_y>473.14852833673706</pos_y>
</point>
<point>
<pos_x>477.77884769688376</pos_x>
<pos_y>460.2221270408021</pos_y>
</point>
<point>
<pos_x>494.4062192123209</pos_x>
<pos_y>435.6835643460744</pos_y>
</point>
<point>
<pos_x>483.26498629101417</pos_x>
<pos_y>421.0746964294086</pos_y>
</point>
<point>
<pos_x>468.4356590484247</pos_x>
<pos_y>424.91471436693723</pos_y>
</point>
</points>
</roi>
<roi>
<classname>plugins.kernel.roi.roi2d.ROI2DPolygon</classname>
<id>254</id>
<name>END</name>
<selected>false</selected>
<readOnly>false</readOnly>
<properties/>
<color>-16777216</color>
<stroke>2</stroke>
<opacity>0.3</opacity>
<showName>false</showName>
<z>-1</z>
<t>-1</t>
<c>-1</c>
<points>
<point>
<pos_x>484.66399892921476</pos_x>
<pos_y>419.6097156190571</pos_y>
</point>
<point>
<pos_x>495.4306744531566</pos_x>
<pos_y>410.0307456152806</pos_y>
</point>
<point>
<pos_x>502.1863065581032</pos_x>
<pos_y>389.78898322153896</pos_y>
</point>
<point>
<pos_x>514.10559535517</pos_x>
<pos_y>392.483482644976</pos_y>
</point>
<point>
<pos_x>518.3832078398324</pos_x>
<pos_y>403.52923466857334</pos_y>
</point>
<point>
<pos_x>506.8881353505914</pos_x>
<pos_y>428.3965364601298</pos_y>
</point>
<point>
<pos_x>495.57080533507553</pos_x>
<pos_y>434.189715909824</pos_y>
</point>
</points>
</roi>
<roi>
<classname>plugins.kernel.roi.roi2d.ROI2DPolygon</classname>
<id>257</id>
<name>END</name>
<selected>false</selected>
<readOnly>false</readOnly>
<properties/>
<color>-16777216</color>
<stroke>2</stroke>
<opacity>0.3</opacity>
<showName>false</showName>
<z>-1</z>
<t>-1</t>
<c>-1</c>
<points>
<point>
<pos_x>524.7311957426571</pos_x>
<pos_y>408.8862106884728</pos_y>
</point>
<point>
<pos_x>519.2238374292455</pos_x>
<pos_y>402.2776714297901</pos_y>
</point>
<point>
<pos_x>514.7613971344471</pos_x>
<pos_y>389.80504144140235</pos_y>
</point>
<point>
<pos_x>519.2123445154386</pos_x>
<pos_y>383.1093395412305</pos_y>
</point>
<point>
<pos_x>539.1813878596341</pos_x>
<pos_y>370.2937634530097</pos_y>
</point>
<point>
<pos_x>555.3041697918178</pos_x>
<pos_y>383.574850821131</pos_y>
</point>
<point>
<pos_x>552.9894500110787</pos_x>
<pos_y>397.03996687274264</pos_y>
</point>
<point>
<pos_x>541.0983522009376</pos_x>
<pos_y>405.8369977239475</pos_y>
</point>
</points>
</roi>
<roi>
<classname>plugins.kernel.roi.roi2d.ROI2DPolygon</classname>
<id>258</id>
<name>END</name>
<selected>false</selected>
<readOnly>false</readOnly>
<properties/>
<color>-16777216</color>
<stroke>2</stroke>
<opacity>0.3</opacity>
<showName>false</showName>
<z>-1</z>
<t>-1</t>
<c>-1</c>
<points>
<point>
<pos_x>556.3504376599328</pos_x>
<pos_y>382.30954788842547</pos_y>
</point>
<point>
<pos_x>539.7193084025837</pos_x>
<pos_y>368.42922883628273</pos_y>
</point>
<point>
<pos_x>541.2603989672566</pos_x>
<pos_y>358.4291707737087</pos_y>
</point>
<point>
<pos_x>578.535498707496</pos_x>
<pos_y>343.3980743338629</pos_y>
</point>
<point>
<pos_x>593.5980824880776</pos_x>
<pos_y>349.4133037435334</pos_y>
</point>
<point>
<pos_x>590.0120547679098</pos_x>
<pos_y>366.8352446617414</pos_y>
</point>
</points>
</roi>
<roi>
<classname>plugins.kernel.roi.roi2d.ROI2DPolygon</classname>
<id>259</id>
<name>END</name>
<selected>false</selected>
<readOnly>false</readOnly>
<properties/>
<color>-16777216</color>
<stroke>2</stroke>
<opacity>0.3</opacity>
<showName>false</showName>
<z>-1</z>
<t>-1</t>
<c>-1</c>
<points>
<point>
<pos_x>591.5006453537163</pos_x>
<pos_y>366.1789626055395</pos_y>
</point>
<point>
<pos_x>595.4790862054538</pos_x>
<pos_y>350.01925731353845</pos_y>
</point>
<point>
<pos_x>613.0210955609523</pos_x>
<pos_y>362.97695301894936</pos_y>
</point>
<point>
<pos_x>641.0968461030559</pos_x>
<pos_y>353.45659031832145</pos_y>
</point>
<point>
<pos_x>631.0837239812895</pos_x>
<pos_y>377.97818354775126</pos_y>
</point>
<point>
<pos_x>624.5071102130439</pos_x>
<pos_y>373.14256777940915</pos_y>
</point>
<point>
<pos_x>593.5175320104131</pos_x>
<pos_y>373.4122970516243</pos_y>
</point>
</points>
</roi>
<roi>
<classname>plugins.kernel.roi.roi2d.ROI2DPolygon</classname>
<id>260</id>
<name>END</name>
<selected>false</selected>
<readOnly>false</readOnly>
<properties/>
<color>-16777216</color>
<stroke>2</stroke>
<opacity>0.3</opacity>
<showName>false</showName>
<z>-1</z>
<t>-1</t>
<c>-1</c>
<points>
<point>
<pos_x>632.21153412536</pos_x>
<pos_y>378.33405006215014</pos_y>
</point>
<point>
<pos_x>643.0046504330095</pos_x>
<pos_y>353.0317487997066</pos_y>
</point>
<point>
<pos_x>644.7547098500543</pos_x>
<pos_y>355.8726529248701</pos_y>
</point>
<point>
<pos_x>679.0917985990931</pos_x>
<pos_y>372.80826618112263</pos_y>
</point>
<point>
<pos_x>680.6846219403094</pos_x>
<pos_y>385.53650594579136</pos_y>
</point>
<point>
<pos_x>666.9238815489506</pos_x>
<pos_y>397.48484222471785</pos_y>
</point>
<point>
<pos_x>658.9374991011873</pos_x>
<pos_y>389.3100956520423</pos_y>
</point>
<point>
<pos_x>639.9401234298416</pos_x>
<pos_y>385.97852107831676</pos_y>
</point>
</points>
</roi>
<roi>
<classname>plugins.kernel.roi.roi2d.ROI2DPolygon</classname>
<id>261</id>
<name>END</name>
<selected>false</selected>
<readOnly>false</readOnly>
<properties/>
<color>-16777216</color>
<stroke>2</stroke>
<opacity>0.3</opacity>
<showName>false</showName>
<z>-1</z>
<t>-1</t>
<c>-1</c>
<points>
<point>
<pos_x>667.7184624155801</pos_x>
<pos_y>398.35834796286235</pos_y>
</point>
<point>
<pos_x>681.5412549311899</pos_x>
<pos_y>386.3184414378454</pos_y>
</point>
<point>
<pos_x>708.5506567848245</pos_x>
<pos_y>406.1827757828652</pos_y>
</point>
<point>
<pos_x>705.1868090608124</pos_x>
<pos_y>414.07160846730386</pos_y>
</point>
<point>
<pos_x>702.5248701993412</pos_x>
<pos_y>425.5092947390033</pos_y>
</point>
<point>
<pos_x>689.4957817664801</pos_x>
<pos_y>425.4397957971135</pos_y>
</point>
<point>
<pos_x>678.8413276156826</pos_x>
<pos_y>419.4992633974469</pos_y>
</point>
<point>
<pos_x>674.4094902300881</pos_x>
<pos_y>407.6207771709449</pos_y>
</point>
</points>
</roi>
<roi>
<classname>plugins.kernel.roi.roi2d.ROI2DPolygon</classname>
<id>262</id>
<name>END</name>
<selected>false</selected>
<readOnly>false</readOnly>
<properties/>
<color>-16777216</color>
<stroke>2</stroke>
<opacity>0.3</opacity>
<showName>false</showName>
<z>-1</z>
<t>-1</t>
<c>-1</c>
<points>
<point>
<pos_x>704.099923597066</pos_x>
<pos_y>425.12364975686376</pos_y>
</point>
<point>
<pos_x>715.9882108936083</pos_x>
<pos_y>440.35674399150116</pos_y>
</point>
<point>
<pos_x>730.2350242919841</pos_x>
<pos_y>455.5948643055856</pos_y>
</point>
<point>
<pos_x>739.0082171027079</pos_x>
<pos_y>460.2666011552881</pos_y>
</point>
<point>
<pos_x>750.9836768689594</pos_x>
<pos_y>454.62522954889255</pos_y>
</point>
<point>
<pos_x>758.4014317715623</pos_x>
<pos_y>444.3104322931554</pos_y>
</point>
<point>
<pos_x>758.3208935419983</pos_x>
<pos_y>437.03188009331194</pos_y>
</point>
<point>
<pos_x>747.0046162532468</pos_x>
<pos_y>418.8011412776588</pos_y>
</point>
<point>
<pos_x>733.1520096850243</pos_x>
<pos_y>403.87335228435586</pos_y>
</point>
<point>
<pos_x>715.6274575004745</pos_x>
<pos_y>404.31625206775175</pos_y>
</point>
<point>
<pos_x>710.7678249947699</pos_x>
<pos_y>406.1094830408805</pos_y>
</point>
<point>
<pos_x>706.3108029979438</pos_x>
<pos_y>414.28549512710777</pos_y>
</point>
</points>
</roi>
<roi>
<classname>plugins.kernel.roi.roi2d.ROI2DPolygon</classname>
<id>263</id>
<name>END</name>
<selected>false</selected>
<readOnly>false</readOnly>
<properties/>
<color>-16777216</color>
<stroke>2</stroke>
<opacity>0.3</opacity>
<showName>false</showName>
<z>-1</z>
<t>-1</t>
<c>-1</c>
<points>
<point>
<pos_x>738.4840229614028</pos_x>
<pos_y>461.8658029275058</pos_y>
</point>
<point>
<pos_x>740.2338117687548</pos_x>
<pos_y>472.2295430107725</pos_y>
</point>
<point>
<pos_x>742.139834228453</pos_x>
<pos_y>491.41890576990687</pos_y>
</point>
<point>
<pos_x>749.7825941359125</pos_x>
<pos_y>496.8369525567535</pos_y>
</point>
<point>
<pos_x>774.9810961433332</pos_x>
<pos_y>495.4827739087475</pos_y>
</point>
<point>
<pos_x>762.7080827929192</pos_x>
<pos_y>486.7116995392563</pos_y>
</point>
<point>
<pos_x>759.2040605703329</pos_x>
<pos_y>473.4361487778408</pos_y>
</point>
<point>
<pos_x>751.8900667671929</pos_x>
<pos_y>455.45528175209404</pos_y>
</point>
</points>
</roi>
<roi>
<classname>plugins.kernel.roi.roi2d.ROI2DPolygon</classname>
<id>264</id>
<name>END</name>
<selected>false</selected>
<readOnly>false</readOnly>
<properties/>
<color>-16777216</color>
<stroke>2</stroke>
<opacity>0.3</opacity>
<showName>false</showName>
<z>-1</z>
<t>-1</t>
<c>-1</c>
<points>
<point>
<pos_x>750.9427731966298</pos_x>
<pos_y>497.96924201767814</pos_y>
</point>
<point>
<pos_x>775.3046278085351</pos_x>
<pos_y>496.5572772144885</pos_y>
</point>
<point>
<pos_x>771.8527415323309</pos_x>
<pos_y>508.38683636992687</pos_y>
</point>
<point>
<pos_x>773.6932995756554</pos_x>
<pos_y>531.1065965573872</pos_y>
</point>
<point>
<pos_x>770.1303395948466</pos_x>
<pos_y>536.6616137602465</pos_y>
</point>
<point>
<pos_x>769.7350054751577</pos_x>
<pos_y>544.1785568570145</pos_y>
</point>
<point>
<pos_x>752.8504850347188</pos_x>
<pos_y>539.2558168858766</pos_y>
</point>
<point>
<pos_x>743.8012919514264</pos_x>
<pos_y>526.6668509418007</pos_y>
</point>
<point>
<pos_x>739.6668119639057</pos_x>
<pos_y>514.7100665980688</pos_y>
</point>
<point>
<pos_x>745.3201055287016</pos_x>
<pos_y>501.6646922228078</pos_y>
</point>
</points>
</roi>
<roi>
<classname>plugins.kernel.roi.roi2d.ROI2DPolygon</classname>
<id>265</id>
<name>END</name>
<selected>false</selected>
<readOnly>false</readOnly>
<properties/>
<color>-16777216</color>
<stroke>2</stroke>
<opacity>0.3</opacity>
<showName>false</showName>
<z>-1</z>
<t>-1</t>
<c>-1</c>
<points>
<point>
<pos_x>749.8316655962769</pos_x>
<pos_y>566.1638225374093</pos_y>
</point>
<point>
<pos_x>742.5525937574757</pos_x>
<pos_y>559.1379803067225</pos_y>
</point>
<point>
<pos_x>743.1906790683983</pos_x>
<pos_y>545.6933734491553</pos_y>
</point>
<point>
<pos_x>752.8956340073818</pos_x>
<pos_y>541.2871602679428</pos_y>
</point>
<point>
<pos_x>769.7363332762247</pos_x>
<pos_y>546.2095757839319</pos_y>
</point>
<point>
<pos_x>770.2694458330046</pos_x>
<pos_y>554.6880040742251</pos_y>
</point>
<point>
<pos_x>765.5261741643337</pos_x>
<pos_y>564.9147138459675</pos_y>
</point>
</points>
</roi>
<roi>
<classname>plugins.kernel.roi.roi2d.ROI2DPolygon</classname>
<id>267</id>
<name>END</name>
<selected>false</selected>
<readOnly>false</readOnly>
<properties/>
<color>-16777216</color>
<stroke>2</stroke>
<opacity>0.3</opacity>
<showName>false</showName>
<z>-1</z>
<t>-1</t>
<c>-1</c>
<points>
<point>
<pos_x>750.5454677939086</pos_x>
<pos_y>567.470169925699</pos_y>
</point>
<point>
<pos_x>765.9393228426861</pos_x>
<pos_y>566.0803840545863</pos_y>
</point>
<point>
<pos_x>775.9793227550639</pos_x>
<pos_y>576.7328197908714</pos_y>
</point>
<point>
<pos_x>767.6021344164417</pos_x>
<pos_y>584.6111948112278</pos_y>
</point>
<point>
<pos_x>768.4826841232555</pos_x>
<pos_y>607.4926135117689</pos_y>
</point>
<point>
<pos_x>761.8792773906392</pos_x>
<pos_y>610.0027318319711</pos_y>
</point>
<point>
<pos_x>757.2406109052725</pos_x>
<pos_y>615.4794873062987</pos_y>
</point>
<point>
<pos_x>745.0425545262713</pos_x>
<pos_y>605.2484206509198</pos_y>
</point>
<point>
<pos_x>743.564385615954</pos_x>
<pos_y>596.8539883125989</pos_y>
</point>
<point>
<pos_x>737.8595654881784</pos_x>
<pos_y>580.0251401546348</pos_y>
</point>
</points>
</roi>
<roi>
<classname>plugins.kernel.roi.roi2d.ROI2DPolygon</classname>
<id>268</id>
<name>END</name>
<selected>false</selected>
<readOnly>false</readOnly>
<properties/>
<color>-16777216</color>
<stroke>2</stroke>
<opacity>0.3</opacity>
<showName>false</showName>
<z>-1</z>
<t>-1</t>
<c>-1</c>
<points>
<point>
<pos_x>747.5221400422586</pos_x>
<pos_y>652.3538758790528</pos_y>
</point>
<point>
<pos_x>740.9407231506166</pos_x>
<pos_y>638.3723209390591</pos_y>
</point>
<point>
<pos_x>728.6374525980661</pos_x>
<pos_y>630.11084830013</pos_y>
</point>
<point>
<pos_x>729.4408614426684</pos_x>
<pos_y>612.0143304608428</pos_y>
</point>
<point>
<pos_x>744.3542223829409</pos_x>
<pos_y>606.1315375153779</pos_y>
</point>
<point>
<pos_x>756.370936737137</pos_x>
<pos_y>616.3248457340244</pos_y>
</point>
<point>
<pos_x>748.0842130324368</pos_x>
<pos_y>626.3953208190253</pos_y>
</point>
<point>
<pos_x>748.2126101881131</pos_x>
<pos_y>645.1904626044898</pos_y>
</point>
</points>
</roi>
<roi>
<classname>plugins.kernel.roi.roi2d.ROI2DPolygon</classname>
<id>269</id>
<name>END</name>
<selected>false</selected>
<readOnly>false</readOnly>
<properties/>
<color>-16777216</color>
<stroke>2</stroke>
<opacity>0.3</opacity>
<showName>false</showName>
<z>-1</z>
<t>-1</t>
<c>-1</c>
<points>
<point>
<pos_x>708.1507710304269</pos_x>
<pos_y>674.1530584181344</pos_y>
</point>
<point>
<pos_x>721.8303868931002</pos_x>
<pos_y>673.9108980145675</pos_y>
</point>
<point>
<pos_x>745.6567109229646</pos_x>
<pos_y>652.9632637508352</pos_y>
</point>
<point>
<pos_x>739.9181987845498</pos_x>
<pos_y>639.8815764357927</pos_y>
</point>
<point>
<pos_x>726.061392382681</pos_x>
<pos_y>630.1142618178915</pos_y>
</point>
<point>
<pos_x>714.4191096321405</pos_x>
<pos_y>632.3228791179131</pos_y>
</point>
<point>
<pos_x>699.6809891827996</pos_x>
<pos_y>638.7582213476251</pos_y>
</point>
<point>
<pos_x>694.6792645291546</pos_x>
<pos_y>657.8707255093191</pos_y>
</point>
<point>
<pos_x>702.6927508976356</pos_x>
<pos_y>658.062622245345</pos_y>
</point>
</points>
</roi>
<roi>
<classname>plugins.kernel.roi.roi2d.ROI2DPolygon</classname>
<id>270</id>
<name>END</name>
<selected>false</selected>
<readOnly>false</readOnly>
<properties/>
<color>-16777216</color>
<stroke>2</stroke>
<opacity>0.3</opacity>
<showName>false</showName>
<z>-1</z>
<t>-1</t>
<c>-1</c>
<points>
<point>
<pos_x>682.7101306244981</pos_x>
<pos_y>703.0612219973789</pos_y>
</point>
<point>
<pos_x>680.7746177040143</pos_x>
<pos_y>690.1258740413828</pos_y>
</point>
<point>
<pos_x>672.9843681337005</pos_x>
<pos_y>674.2224183168369</pos_y>
</point>
<point>
<pos_x>679.2859422764664</pos_x>
<pos_y>663.8716995416987</pos_y>
</point>
<point>
<pos_x>701.7446518921329</pos_x>
<pos_y>660.0610736408155</pos_y>
</point>
<point>
<pos_x>707.4777651754015</pos_x>
<pos_y>675.7379954986703</pos_y>
</point>
<point>
<pos_x>721.4892508558855</pos_x>
<pos_y>675.6659058310609</pos_y>
</point>
<point>
<pos_x>726.8282396904268</pos_x>
<pos_y>694.3604960772227</pos_y>
</point>
<point>
<pos_x>719.6184420504778</pos_x>
<pos_y>696.0937079992599</pos_y>
</point>
<point>
<pos_x>694.7705074254865</pos_x>
<pos_y>712.6898211443565</pos_y>
</point>
</points>
</roi>
<roi>
<classname>plugins.kernel.roi.roi2d.ROI2DPolygon</classname>
<id>271</id>
<name>PER</name>
<selected>false</selected>
<readOnly>false</readOnly>
<properties/>
<color>-16777216</color>
<stroke>2</stroke>
<opacity>0.3</opacity>
<showName>false</showName>
<z>-1</z>
<t>-1</t>
<c>-1</c>
<points>
<point>
<pos_x>466.8517460500214</pos_x>
<pos_y>491.55188180526864</pos_y>
</point>
<point>
<pos_x>463.74911308934026</pos_x>
<pos_y>473.7125794820778</pos_y>
</point>
<point>
<pos_x>478.6239308591614</pos_x>
<pos_y>460.6050517436026</pos_y>
</point>
<point>
<pos_x>495.693536449379</pos_x>
<pos_y>463.8758750387742</pos_y>
</point>
<point>
<pos_x>480.4636849075061</pos_x>
<pos_y>491.3109194390627</pos_y>
</point>
</points>
</roi>
<roi>
<classname>plugins.kernel.roi.roi2d.ROI2DPolygon</classname>
<id>272</id>
<name>PER</name>
<selected>false</selected>
<readOnly>false</readOnly>
<properties/>
<color>-16777216</color>
<stroke>2</stroke>
<opacity>0.3</opacity>
<showName>false</showName>
<z>-1</z>
<t>-1</t>
<c>-1</c>
<points>
<point>
<pos_x>478.9820262957963</pos_x>
<pos_y>459.6689555077001</pos_y>
</point>
<point>
<pos_x>495.9590670819031</pos_x>
<pos_y>463.0667301102407</pos_y>
</point>
<point>
<pos_x>514.982408012862</pos_x>
<pos_y>446.4000493741381</pos_y>
</point>
<point>
<pos_x>513.9542901781394</pos_x>
<pos_y>437.3552499236695</pos_y>
</point>
<point>
<pos_x>507.10794708943615</pos_x>
<pos_y>429.13150959287435</pos_y>
</point>
<point>
<pos_x>495.49550827463844</pos_x>
<pos_y>435.4313186671184</pos_y>
</point>
</points>
</roi>
<roi>
<classname>plugins.kernel.roi.roi2d.ROI2DPolygon</classname>
<id>273</id>
<name>PER</name>
<selected>false</selected>
<readOnly>false</readOnly>
<properties/>
<color>-16777216</color>
<stroke>2</stroke>
<opacity>0.3</opacity>
<showName>false</showName>
<z>-1</z>
<t>-1</t>
<c>-1</c>
<points>
<point>
<pos_x>507.5380276828409</pos_x>
<pos_y>428.5820586046043</pos_y>
</point>
<point>
<pos_x>520.276474419592</pos_x>
<pos_y>405.57439912908256</pos_y>
</point>
<point>
<pos_x>524.5544284836043</pos_x>
<pos_y>410.48792371665445</pos_y>
</point>
<point>
<pos_x>541.6555781446784</pos_x>
<pos_y>406.9920717157083</pos_y>
</point>
<point>
<pos_x>543.3964406643612</pos_x>
<pos_y>415.1436312553757</pos_y>
</point>
<point>
<pos_x>526.1911403485229</pos_x>
<pos_y>424.02972142345817</pos_y>
</point>
<point>
<pos_x>514.332130712074</pos_x>
<pos_y>436.6811138055521</pos_y>
</point>
</points>
</roi>
<roi>
<classname>plugins.kernel.roi.roi2d.ROI2DPolygon</classname>
<id>275</id>
<name>PER</name>
<selected>false</selected>
<readOnly>false</readOnly>
<properties/>
<color>-16777216</color>
<stroke>2</stroke>
<opacity>0.3</opacity>
<showName>false</showName>
<z>-1</z>
<t>-1</t>
<c>-1</c>
<points>
<point>
<pos_x>544.7510652077954</pos_x>
<pos_y>414.25598915828135</pos_y>
</point>
<point>
<pos_x>542.4346556730566</pos_x>
<pos_y>406.3124204860694</pos_y>
</point>
<point>
<pos_x>554.1394432390924</pos_x>
<pos_y>397.29395137627154</pos_y>
</point>
<point>
<pos_x>556.9331695019428</pos_x>
<pos_y>383.26299471939916</pos_y>
</point>
<point>
<pos_x>590.2428606174853</pos_x>
<pos_y>368.2733478953744</pos_y>
</point>
<point>
<pos_x>592.0509365189916</pos_x>
<pos_y>373.6646908037759</pos_y>
</point>
<point>
<pos_x>585.4008261522332</pos_x>
<pos_y>393.0495773144838</pos_y>
</point>
<point>
<pos_x>570.952763422122</pos_x>
<pos_y>391.1645449372411</pos_y>
</point>
</points>
</roi>
<roi>
<classname>plugins.kernel.roi.roi2d.ROI2DPolygon</classname>
<id>276</id>
<name>PER</name>
<selected>false</selected>
<readOnly>false</readOnly>
<properties/>
<color>-16777216</color>
<stroke>2</stroke>
<opacity>0.3</opacity>
<showName>false</showName>
<z>-1</z>
<t>-1</t>
<c>-1</c>
<points>
<point>
<pos_x>590.0666875023704</pos_x>
<pos_y>384.6369691170843</pos_y>
</point>
<point>
<pos_x>622.7143499720236</pos_x>
<pos_y>385.4330760571662</pos_y>
</point>
<point>
<pos_x>635.7348438463258</pos_x>
<pos_y>393.2750981918264</pos_y>
</point>
<point>
<pos_x>639.0716191761993</pos_x>
<pos_y>386.7836881406998</pos_y>
</point>
<point>
<pos_x>631.7018240667226</pos_x>
<pos_y>379.4349630652146</pos_y>
</point>
<point>
<pos_x>624.4237387034954</pos_x>
<pos_y>375.2692338507429</pos_y>
</point>
<point>
<pos_x>593.6860728835571</pos_x>
<pos_y>375.6416050181913</pos_y>
</point>
</points>
</roi>
<roi>
<classname>plugins.kernel.roi.roi2d.ROI2DPolygon</classname>
<id>277</id>
<name>PER</name>
<selected>false</selected>
<readOnly>false</readOnly>
<properties/>
<color>-16777216</color>
<stroke>2</stroke>
<opacity>0.3</opacity>
<showName>false</showName>
<z>-1</z>
<t>-1</t>
<c>-1</c>
<points>
<point>
<pos_x>636.5092724296047</pos_x>
<pos_y>393.56711854150683</pos_y>
</point>
<point>
<pos_x>670.4119340805048</pos_x>
<pos_y>421.7062509858817</pos_y>
</point>
<point>
<pos_x>677.3080861307058</pos_x>
<pos_y>420.3025064144871</pos_y>
</point>
<point>
<pos_x>672.8553651058402</pos_x>
<pos_y>407.69282692629207</pos_y>
</point>
<point>
<pos_x>666.2669615695758</pos_x>
<pos_y>398.39888133825565</pos_y>
</point>
<point>
<pos_x>657.9359368733528</pos_x>
<pos_y>390.2699309241878</pos_y>
</point>
<point>
<pos_x>640.0009451280274</pos_x>
<pos_y>387.4360581647619</pos_y>
</point>
</points>
</roi>
<roi>
<classname>plugins.kernel.roi.roi2d.ROI2DPolygon</classname>
<id>278</id>
<name>PER</name>
<selected>false</selected>
<readOnly>false</readOnly>
<properties/>
<color>-16777216</color>
<stroke>2</stroke>
<opacity>0.3</opacity>
<showName>false</showName>
<z>-1</z>
<t>-1</t>
<c>-1</c>
<points>
<point>
<pos_x>691.1014663342731</pos_x>
<pos_y>427.2955141308933</pos_y>
</point>
<point>
<pos_x>703.2555077422617</pos_x>
<pos_y>427.0803598749642</pos_y>
</point>
<point>
<pos_x>713.7753682037285</pos_x>
<pos_y>439.6722829543591</pos_y>
</point>
<point>
<pos_x>729.4595965913722</pos_x>
<pos_y>456.45094159897167</pos_y>
</point>
<point>
<pos_x>737.6092903328549</pos_x>
<pos_y>460.98145963308656</pos_y>
</point>
<point>
<pos_x>719.6241950474717</pos_x>
<pos_y>468.72277374897493</pos_y>
</point>
<point>
<pos_x>702.1767316798833</pos_x>
<pos_y>457.24596260423243</pos_y>
</point>
<point>
<pos_x>689.9864431364373</pos_x>
<pos_y>448.4054007679259</pos_y>
</point>
<point>
<pos_x>695.1195527614777</pos_x>
<pos_y>437.0251007563759</pos_y>
</point>
</points>
</roi>
<roi>
<classname>plugins.kernel.roi.roi2d.ROI2DPolygon</classname>
<id>279</id>
<name>PER</name>
<selected>false</selected>
<readOnly>false</readOnly>
<properties/>
<color>-16777216</color>
<stroke>2</stroke>
<opacity>0.3</opacity>
<showName>false</showName>
<z>-1</z>
<t>-1</t>
<c>-1</c>
<points>
<point>
<pos_x>720.3514126874709</pos_x>
<pos_y>469.96808903293606</pos_y>
</point>
<point>
<pos_x>737.4395819311198</pos_x>
<pos_y>462.6647020950662</pos_y>
</point>
<point>
<pos_x>740.6195072193632</pos_x>
<pos_y>491.68024868597774</pos_y>
</point>
<point>
<pos_x>748.258423307859</pos_x>
<pos_y>497.4979455292593</pos_y>
</point>
<point>
<pos_x>743.7956458030725</pos_x>
<pos_y>501.3735117317814</pos_y>
</point>
<point>
<pos_x>737.91681183263</pos_x>
<pos_y>515.1942019366048</pos_y>
</point>
<point>
<pos_x>731.1419020954648</pos_x>
<pos_y>512.9872064418929</pos_y>
</point>
<point>
<pos_x>723.7916793954619</pos_x>
<pos_y>512.8723824808567</pos_y>
</point>
<point>
<pos_x>725.5295166234023</pos_x>
<pos_y>500.3496957061966</pos_y>
</point>
<point>
<pos_x>731.2675188378992</pos_x>
<pos_y>492.4100505878725</pos_y>
</point>
<point>
<pos_x>729.2815020002897</pos_x>
<pos_y>483.99478905386366</pos_y>
</point>
</points>
</roi>
<roi>
<classname>plugins.kernel.roi.roi2d.ROI2DPolygon</classname>
<id>280</id>
<name>PER</name>
<selected>false</selected>
<readOnly>false</readOnly>
<properties/>
<color>-16777216</color>
<stroke>2</stroke>
<opacity>0.3</opacity>
<showName>false</showName>
<z>-1</z>
<t>-1</t>
<c>-1</c>
<points>
<point>
<pos_x>726.8390211272138</pos_x>
<pos_y>539.2769292236139</pos_y>
</point>
<point>
<pos_x>724.8910759827658</pos_x>
<pos_y>514.4813815586538</pos_y>
</point>
<point>
<pos_x>729.8280985136971</pos_x>
<pos_y>514.3939849986543</pos_y>
</point>
<point>
<pos_x>738.9181494026263</pos_x>
<pos_y>516.4279902079584</pos_y>
</point>
<point>
<pos_x>741.9753000145572</pos_x>
<pos_y>526.3881934579027</pos_y>
</point>
<point>
<pos_x>751.1199982842925</pos_x>
<pos_y>539.2586480145281</pos_y>
</point>
<point>
<pos_x>741.862486383644</pos_x>
<pos_y>543.2636368185846</pos_y>
</point>
<point>
<pos_x>740.5979092539401</pos_x>
<pos_y>549.3220522897227</pos_y>
</point>
</points>
</roi>
<roi>
<classname>plugins.kernel.roi.roi2d.ROI2DPolygon</classname>
<id>281</id>
<name>PER</name>
<selected>false</selected>
<readOnly>false</readOnly>
<properties/>
<color>-16777216</color>
<stroke>2</stroke>
<opacity>0.3</opacity>
<showName>false</showName>
<z>-1</z>
<t>-1</t>
<c>-1</c>
<points>
<point>
<pos_x>710.2729114795545</pos_x>
<pos_y>559.4593385526543</pos_y>
</point>
<point>
<pos_x>715.0147331722641</pos_x>
<pos_y>549.7528349728652</pos_y>
</point>
<point>
<pos_x>726.3205269688998</pos_x>
<pos_y>540.7490756056642</pos_y>
</point>
<point>
<pos_x>741.3602761883943</pos_x>
<pos_y>551.845650927619</pos_y>
</point>
<point>
<pos_x>740.9953355834732</pos_x>
<pos_y>560.1438938056571</pos_y>
</point>
<point>
<pos_x>748.1742454839447</pos_x>
<pos_y>566.6707103403447</pos_y>
</point>
<point>
<pos_x>736.4056860943608</pos_x>
<pos_y>578.4465892463996</pos_y>
</point>
<point>
<pos_x>731.4184144499234</pos_x>
<pos_y>580.0703906260494</pos_y>
</point>
<point>
<pos_x>718.2324998787959</pos_x>
<pos_y>575.3901624443196</pos_y>
</point>
</points>
</roi>
<roi>
<classname>plugins.kernel.roi.roi2d.ROI2DPolygon</classname>
<id>282</id>
<name>PER</name>
<selected>false</selected>
<readOnly>false</readOnly>
<properties/>
<color>-16777216</color>
<stroke>2</stroke>
<opacity>0.3</opacity>
<showName>false</showName>
<z>-1</z>
<t>-1</t>
<c>-1</c>
<points>
<point>
<pos_x>712.4310551765979</pos_x>
<pos_y>602.2764991281489</pos_y>
</point>
<point>
<pos_x>717.8529020354187</pos_x>
<pos_y>590.1487675236157</pos_y>
</point>
<point>
<pos_x>718.1989266595454</pos_x>
<pos_y>576.6694535993307</pos_y>
</point>
<point>
<pos_x>732.2205438168099</pos_x>
<pos_y>581.9067031326049</pos_y>
</point>
<point>
<pos_x>735.5144225065656</pos_x>
<pos_y>580.5210306653149</pos_y>
</point>
<point>
<pos_x>742.0993029758215</pos_x>
<pos_y>596.3328228759931</pos_y>
</point>
<point>
<pos_x>743.4103093165656</pos_x>
<pos_y>604.7816466410394</pos_y>
</point>
<point>
<pos_x>729.089249173484</pos_x>
<pos_y>610.8423765144177</pos_y>
</point>
</points>
</roi>
<roi>
<classname>plugins.kernel.roi.roi2d.ROI2DPolygon</classname>
<id>283</id>
<name>PER</name>
<selected>false</selected>
<readOnly>false</readOnly>
<properties/>
<color>-16777216</color>
<stroke>2</stroke>
<opacity>0.3</opacity>
<showName>false</showName>
<z>-1</z>
<t>-1</t>
<c>-1</c>
<points>
<point>
<pos_x>703.2692311375301</pos_x>
<pos_y>615.3827116367473</pos_y>
</point>
<point>
<pos_x>712.2008174211684</pos_x>
<pos_y>603.2494545430911</pos_y>
</point>
<point>
<pos_x>728.0979183121477</pos_x>
<pos_y>611.7372422017731</pos_y>
</point>
<point>
<pos_x>727.3630548994627</pos_x>
<pos_y>628.817193665255</pos_y>
</point>
<point>
<pos_x>724.634435013347</pos_x>
<pos_y>629.148373964536</pos_y>
</point>
<point>
<pos_x>713.9218307481276</pos_x>
<pos_y>631.223861517801</pos_y>
</point>
</points>
</roi>
<roi>
<classname>plugins.kernel.roi.roi2d.ROI2DPolygon</classname>
<id>284</id>
<name>PER</name>
<selected>false</selected>
<readOnly>false</readOnly>
<properties/>
<color>-16777216</color>
<stroke>2</stroke>
<opacity>0.3</opacity>
<showName>false</showName>
<z>-1</z>
<t>-1</t>
<c>-1</c>
<points>
<point>
<pos_x>685.8050216406084</pos_x>
<pos_y>639.8921823849871</pos_y>
</point>
<point>
<pos_x>685.4602239799522</pos_x>
<pos_y>629.9447091324964</pos_y>
</point>
<point>
<pos_x>702.6646420391617</pos_x>
<pos_y>616.3687837082127</pos_y>
</point>
<point>
<pos_x>712.7533349286333</pos_x>
<pos_y>631.4782571524537</pos_y>
</point>
<point>
<pos_x>698.5515906011618</pos_x>
<pos_y>637.9106656903368</pos_y>
</point>
<point>
<pos_x>693.618046497795</pos_x>
<pos_y>656.9257754313129</pos_y>
</point>
</points>
</roi>
<roi>
<classname>plugins.kernel.roi.roi2d.ROI2DPolygon</classname>
<id>285</id>
<name>PER</name>
<selected>false</selected>
<readOnly>false</readOnly>
<properties/>
<color>-16777216</color>
<stroke>2</stroke>
<opacity>0.3</opacity>
<showName>false</showName>
<z>-1</z>
<t>-1</t>
<c>-1</c>
<points>
<point>
<pos_x>668.2934822193562</pos_x>
<pos_y>652.391952671836</pos_y>
</point>
<point>
<pos_x>675.4615598810274</pos_x>
<pos_y>646.7773811383593</pos_y>
</point>
<point>
<pos_x>685.0458794873223</pos_x>
<pos_y>640.5953269276878</pos_y>
</point>
<point>
<pos_x>692.9024658337763</pos_x>
<pos_y>657.5504713009218</pos_y>
</point>
<point>
<pos_x>693.9442683418047</pos_x>
<pos_y>659.6844746655556</pos_y>
</point>
<point>
<pos_x>678.7051627985375</pos_x>
<pos_y>662.441424187655</pos_y>
</point>
<point>
<pos_x>676.5401538312598</pos_x>
<pos_y>657.4370166199526</pos_y>
</point>
</points>
</roi>
<roi>
<classname>plugins.kernel.roi.roi2d.ROI2DPolygon</classname>
<id>418</id>
<name>Xylem</name>
<selected>false</selected>
<readOnly>false</readOnly>
<properties/>
<color>-16777216</color>
<stroke>2</stroke>
<opacity>0.3</opacity>
<showName>false</showName>
<z>-1</z>
<t>-1</t>
<c>-1</c>
<points>
<point>
<pos_x>591.545138292334</pos_x>
<pos_y>479.6034367752083</pos_y>
</point>
<point>
<pos_x>611.0579119512824</pos_x>
<pos_y>474.4684963386429</pos_y>
</point>
<point>
<pos_x>620.8142987807568</pos_x>
<pos_y>485.7653652990868</pos_y>
</point>
<point>
<pos_x>622.868274955383</pos_x>
<pos_y>500.6566925651265</pos_y>
</point>
<point>
<pos_x>610.544417907626</pos_x>
<pos_y>506.3051270453484</pos_y>
</point>
<point>
<pos_x>590.5181502050209</pos_x>
<pos_y>495.0082580849045</pos_y>
</point>
</points>
</roi>
<roi>
<classname>plugins.kernel.roi.roi2d.ROI2DPolygon</classname>
<id>420</id>
<name>Xylem</name>
<selected>false</selected>
<readOnly>false</readOnly>
<properties/>
<color>-16777216</color>
<stroke>2</stroke>
<opacity>0.3</opacity>
<showName>false</showName>
<z>-1</z>
<t>-1</t>
<c>-1</c>
<points>
<point>
<pos_x>591.0482555135809</pos_x>
<pos_y>478.09867192758475</pos_y>
</point>
<point>
<pos_x>585.4812377775377</pos_x>
<pos_y>473.2866936080746</pos_y>
</point>
<point>
<pos_x>587.1151389062192</pos_x>
<pos_y>460.48780143340286</pos_y>
</point>
<point>
<pos_x>606.1773187408367</pos_x>
<pos_y>452.0459789352151</pos_y>
</point>
<point>
<pos_x>618.7038940607281</pos_x>
<pos_y>459.1262171595016</pos_y>
</point>
<point>
<pos_x>610.8408025011821</pos_x>
<pos_y>472.95560726066395</pos_y>
</point>
</points>
</roi>
<roi>
<classname>plugins.kernel.roi.roi2d.ROI2DPolygon</classname>
<id>421</id>
<name>Xylem</name>
<selected>false</selected>
<readOnly>false</readOnly>
<properties/>
<color>-16777216</color>
<stroke>2</stroke>
<opacity>0.3</opacity>
<showName>false</showName>
<z>-1</z>
<t>-1</t>
<c>-1</c>
<points>
<point>
<pos_x>586.9260521028757</pos_x>
<pos_y>459.2042897525536</pos_y>
</point>
<point>
<pos_x>586.9260521028757</pos_x>
<pos_y>443.0460016784663</pos_y>
</point>
<point>
<pos_x>597.2626040326228</pos_x>
<pos_y>431.16490750634335</pos_y>
</point>
<point>
<pos_x>605.9358027782725</pos_x>
<pos_y>430.2144199725735</pos_y>
</point>
<point>
<pos_x>606.7674793703211</pos_x>
<pos_y>441.9767032029753</pos_y>
</point>
<point>
<pos_x>605.8169918365513</pos_x>
<pos_y>450.7687128903463</pos_y>
</point>
</points>
</roi>
<roi>
<classname>plugins.kernel.roi.roi2d.ROI2DPolygon</classname>
<id>422</id>
<name>Xylem</name>
<selected>false</selected>
<readOnly>false</readOnly>
<properties/>
<color>-16777216</color>
<stroke>2</stroke>
<opacity>0.3</opacity>
<showName>false</showName>
<z>-1</z>
<t>-1</t>
<c>-1</c>
<points>
<point>
<pos_x>606.9736826168695</pos_x>
<pos_y>450.76571086460785</pos_y>
</point>
<point>
<pos_x>607.6921161268996</pos_x>
<pos_y>440.70764172418626</pos_y>
</point>
<point>
<pos_x>606.768415899718</pos_x>
<pos_y>430.00617195989605</pos_y>
</point>
<point>
<pos_x>624.1134534990165</pos_x>
<pos_y>432.08643960382494</pos_y>
</point>
<point>
<pos_x>628.9372213520758</pos_x>
<pos_y>439.0655079869746</pos_y>
</point>
<point>
<pos_x>625.9608539533796</pos_x>
<pos_y>454.46051177333413</pos_y>
</point>
<point>
<pos_x>619.2896856459571</pos_x>
<pos_y>458.25794604063617</pos_y>
</point>
</points>
</roi>
<roi>
<classname>plugins.kernel.roi.roi2d.ROI2DPolygon</classname>
<id>423</id>
<name>Xylem</name>
<selected>false</selected>
<readOnly>false</readOnly>
<properties/>
<color>-16777216</color>
<stroke>2</stroke>
<opacity>0.3</opacity>
<showName>false</showName>
<z>-1</z>
<t>-1</t>
<c>-1</c>
<points>
<point>
<pos_x>597.413455690744</pos_x>
<pos_y>430.1803664626474</pos_y>
</point>
<point>
<pos_x>593.3386878261315</pos_x>
<pos_y>426.17360611854247</pos_y>
</point>
<point>
<pos_x>593.5598068706032</pos_x>
<pos_y>419.28997645871095</pos_y>
</point>
<point>
<pos_x>604.66573287841</pos_x>
<pos_y>419.4112378418859</pos_y>
</point>
<point>
<pos_x>608.1289688825116</pos_x>
<pos_y>424.49608849537043</pos_y>
</point>
<point>
<pos_x>614.0529967160544</pos_x>
<pos_y>430.11551065689616</pos_y>
</point>
<point>
<pos_x>606.0283497250682</pos_x>
<pos_y>429.1276392983138</pos_y>
</point>
</points>
</roi>
<roi>
<classname>plugins.kernel.roi.roi2d.ROI2DPolygon</classname>
<id>429</id>
<name>Xylem</name>
<selected>false</selected>
<readOnly>false</readOnly>
<properties/>
<color>-16777216</color>
<stroke>2</stroke>
<opacity>0.3</opacity>
<showName>false</showName>
<z>-1</z>
<t>-1</t>
<c>-1</c>
<points>
<point>
<pos_x>631.6641113092221</pos_x>
<pos_y>583.8865268126582</pos_y>
</point>
<point>
<pos_x>624.2567338678944</pos_x>
<pos_y>554.2570170473473</pos_y>
</point>
<point>
<pos_x>639.8122264946826</pos_x>
<pos_y>538.8867088565922</pos_y>
</point>
<point>
<pos_x>663.330649870898</pos_x>
<pos_y>543.1459508853557</pos_y>
</point>
<point>
<pos_x>672.9602405446242</pos_x>
<pos_y>568.33103418587</pos_y>
</point>
<point>
<pos_x>653.5158747611388</pos_x>
<pos_y>588.516137713488</pos_y>
</point>
</points>
</roi>
<roi>
<classname>plugins.kernel.roi.roi2d.ROI2DPolygon</classname>
<id>430</id>
<name>Xylem</name>
<selected>false</selected>
<readOnly>false</readOnly>
<properties/>
<color>-16777216</color>
<stroke>2</stroke>
<opacity>0.3</opacity>
<showName>false</showName>
<z>-1</z>
<t>-1</t>
<c>-1</c>
<points>
<point>
<pos_x>655.301509417444</pos_x>
<pos_y>588.8501003038982</pos_y>
</point>
<point>
<pos_x>673.8556815720655</pos_x>
<pos_y>568.7241829921336</pos_y>
</point>
<point>
<pos_x>680.3718137648272</pos_x>
<pos_y>571.1800665168871</pos_y>
</point>
<point>
<pos_x>685.3556694483431</pos_x>
<pos_y>581.449829743526</pos_y>
</point>
<point>
<pos_x>673.273595064062</pos_x>
<pos_y>594.4380597066281</pos_y>
</point>
</points>
</roi>
<roi>
<classname>plugins.kernel.roi.roi2d.ROI2DPolygon</classname>
<id>431</id>
<name>Xylem</name>
<selected>false</selected>
<readOnly>false</readOnly>
<properties/>
<color>-16777216</color>
<stroke>2</stroke>
<opacity>0.3</opacity>
<showName>false</showName>
<z>-1</z>
<t>-1</t>
<c>-1</c>
<points>
<point>
<pos_x>668.5224853118709</pos_x>
<pos_y>553.5292085054226</pos_y>
</point>
<point>
<pos_x>679.5776129819678</pos_x>
<pos_y>556.1537723344405</pos_y>
</point>
<point>
<pos_x>684.7522830968811</pos_x>
<pos_y>563.8274641760527</pos_y>
</point>
<point>
<pos_x>680.6413697923595</pos_x>
<pos_y>570.1385451262544</pos_y>
</point>
<point>
<pos_x>678.1844883265725</pos_x>
<pos_y>569.5390073869386</pos_y>
</point>
<point>
<pos_x>673.7842733031848</pos_x>
<pos_y>567.7380964889917</pos_y>
</point>
</points>
</roi>
<roi>
<classname>plugins.kernel.roi.roi2d.ROI2DPolygon</classname>
<id>432</id>
<name>Xylem</name>
<selected>false</selected>
<readOnly>false</readOnly>
<properties/>
<color>-16777216</color>
<stroke>2</stroke>
<opacity>0.3</opacity>
<showName>false</showName>
<z>-1</z>
<t>-1</t>
<c>-1</c>
<points>
<point>
<pos_x>685.8701799336435</pos_x>
<pos_y>580.5706197480207</pos_y>
</point>
<point>
<pos_x>681.7406670434502</pos_x>
<pos_y>571.118131164656</pos_y>
</point>
<point>
<pos_x>685.3822082010496</pos_x>
<pos_y>564.1694724028332</pos_y>
</point>
<point>
<pos_x>691.5159518805865</pos_x>
<pos_y>567.3146540919098</pos_y>
</point>
<point>
<pos_x>688.2770012862981</pos_x>
<pos_y>578.9001312176339</pos_y>
</point>
</points>
</roi>
<roi>
<classname>plugins.kernel.roi.roi2d.ROI2DPolygon</classname>
<id>434</id>
<name>Xylem</name>
<selected>false</selected>
<readOnly>false</readOnly>
<properties/>
<color>-16777216</color>
<stroke>2</stroke>
<opacity>0.3</opacity>
<showName>false</showName>
<z>-1</z>
<t>-1</t>
<c>-1</c>
<points>
<point>
<pos_x>695.0311500253006</pos_x>
<pos_y>594.0627143432331</pos_y>
</point>
<point>
<pos_x>693.4435960051422</pos_x>
<pos_y>595.3327575593597</pos_y>
</point>
<point>
<pos_x>693.1260852011105</pos_x>
<pos_y>605.334347886357</pos_y>
</point>
<point>
<pos_x>696.3011932414272</pos_x>
<pos_y>610.2557653488477</pos_y>
</point>
<point>
<pos_x>702.6155786674268</pos_x>
<pos_y>614.8188108306628</pos_y>
</point>
<point>
<pos_x>711.4788772555969</pos_x>
<pos_y>602.7914535154946</pos_y>
</point>
<point>
<pos_x>710.0750268449857</pos_x>
<pos_y>596.7380896351657</pos_y>
</point>
<point>
<pos_x>701.7181033492749</pos_x>
<pos_y>592.9869095960273</pos_y>
</point>
</points>
</roi>
<roi>
<classname>plugins.kernel.roi.roi2d.ROI2DPolygon</classname>
<id>435</id>
<name>Xylem</name>
<selected>false</selected>
<readOnly>false</readOnly>
<properties/>
<color>-16777216</color>
<stroke>2</stroke>
<opacity>0.3</opacity>
<showName>false</showName>
<z>-1</z>
<t>-1</t>
<c>-1</c>
<points>
<point>
<pos_x>674.587635563372</pos_x>
<pos_y>594.8499803048003</pos_y>
</point>
<point>
<pos_x>686.1681597749828</pos_x>
<pos_y>582.1202437668464</pos_y>
</point>
<point>
<pos_x>687.9361787385875</pos_x>
<pos_y>589.8111262585269</pos_y>
</point>
<point>
<pos_x>693.5938394221225</pos_x>
<pos_y>593.7891689266374</pos_y>
</point>
<point>
<pos_x>692.4446270957794</pos_x>
<pos_y>595.115183149341</pos_y>
</point>
<point>
<pos_x>692.0910233030586</pos_x>
<pos_y>604.7508865009866</pos_y>
</point>
<point>
<pos_x>680.7757019359884</pos_x>
<pos_y>604.6624855528063</pos_y>
</point>
<point>
<pos_x>674.7644374597324</pos_x>
<pos_y>601.7452542628587</pos_y>
</point>
</points>
</roi>
<roi>
<classname>plugins.kernel.roi.roi2d.ROI2DPolygon</classname>
<id>436</id>
<name>Stele</name>
<selected>false</selected>
<readOnly>false</readOnly>
<properties/>
<color>-16777216</color>
<stroke>2</stroke>
<opacity>0.3</opacity>
<showName>false</showName>
<z>-1</z>
<t>-1</t>
<c>-1</c>
<points>
<point>
<pos_x>587.2594334227264</pos_x>
<pos_y>574.8044442988237</pos_y>
</point>
<point>
<pos_x>587.7951318796684</pos_x>
<pos_y>559.5370382759751</pos_y>
</point>
<point>
<pos_x>615.6224425945311</pos_x>
<pos_y>540.9101504414792</pos_y>
</point>
<point>
<pos_x>622.883380809373</pos_x>
<pos_y>554.31397832079</pos_y>
</point>
<point>
<pos_x>628.7031218473754</pos_x>
<pos_y>576.1870304766894</pos_y>
</point>
<point>
<pos_x>616.9906977830104</pos_x>
<pos_y>590.6075487786142</pos_y>
</point>
<point>
<pos_x>599.1787240896871</pos_x>
<pos_y>593.152116449089</pos_y>
</point>
</points>
</roi>
<roi>
<classname>plugins.kernel.roi.roi2d.ROI2DPolygon</classname>
<id>437</id>
<name>Stele</name>
<selected>false</selected>
<readOnly>false</readOnly>
<properties/>
<color>-16777216</color>
<stroke>2</stroke>
<opacity>0.3</opacity>
<showName>false</showName>
<z>-1</z>
<t>-1</t>
<c>-1</c>
<points>
<point>
<pos_x>719.6212190334653</pos_x>
<pos_y>470.3431079958152</pos_y>
</point>
<point>
<pos_x>728.0506632325992</pos_x>
<pos_y>484.6415593210537</pos_y>
</point>
<point>
<pos_x>722.0458936600968</pos_x>
<pos_y>485.25190594035064</pos_y>
</point>
<point>
<pos_x>716.2747819623844</pos_x>
<pos_y>488.92546733705205</pos_y>
</point>
<point>
<pos_x>713.0385262820332</pos_x>
<pos_y>475.6913414191631</pos_y>
</point>
</points>
</roi>
<roi>
<classname>plugins.kernel.roi.roi2d.ROI2DPolygon</classname>
<id>438</id>
<name>Stele</name>
<selected>false</selected>
<readOnly>false</readOnly>
<properties/>
<color>-16777216</color>
<stroke>2</stroke>
<opacity>0.3</opacity>
<showName>false</showName>
<z>-1</z>
<t>-1</t>
<c>-1</c>
<points>
<point>
<pos_x>716.3863075895065</pos_x>
<pos_y>489.7887734423158</pos_y>
</point>
<point>
<pos_x>722.2680076128191</pos_x>
<pos_y>486.2246363586446</pos_y>
</point>
<point>
<pos_x>728.6907204047646</pos_x>
<pos_y>485.3870660101014</pos_y>
</point>
<point>
<pos_x>730.0909112725292</pos_x>
<pos_y>491.8786191630739</pos_y>
</point>
<point>
<pos_x>725.0344305465237</pos_x>
<pos_y>499.0518151922505</pos_y>
</point>
<point>
<pos_x>717.7210731695208</pos_x>
<pos_y>498.10766241870687</pos_y>
</point>
<point>
<pos_x>713.6496059049564</pos_x>
<pos_y>493.8439583233604</pos_y>
</point>
</points>
</roi>
<roi>
<classname>plugins.kernel.roi.roi2d.ROI2DPolygon</classname>
<id>439</id>
<name>Stele</name>
<selected>false</selected>
<readOnly>false</readOnly>
<properties/>
<color>-16777216</color>
<stroke>2</stroke>
<opacity>0.3</opacity>
<showName>false</showName>
<z>-1</z>
<t>-1</t>
<c>-1</c>
<points>
<point>
<pos_x>718.0718831670316</pos_x>
<pos_y>498.8927663619739</pos_y>
</point>
<point>
<pos_x>724.6725764867796</pos_x>
<pos_y>499.9571838712687</pos_y>
</point>
<point>
<pos_x>722.9524872787119</pos_x>
<pos_y>512.8582767508532</pos_y>
</point>
<point>
<pos_x>715.9477491092883</pos_x>
<pos_y>511.4748923018093</pos_y>
</point>
<point>
<pos_x>714.0166446229343</pos_x>
<pos_y>503.0908702000563</pos_y>
</point>
</points>
</roi>
<roi>
<classname>plugins.kernel.roi.roi2d.ROI2DPolygon</classname>
<id>440</id>
<name>Stele</name>
<selected>false</selected>
<readOnly>false</readOnly>
<properties/>
<color>-16777216</color>
<stroke>2</stroke>
<opacity>0.3</opacity>
<showName>false</showName>
<z>-1</z>
<t>-1</t>
<c>-1</c>
<points>
<point>
<pos_x>715.6686666081872</pos_x>
<pos_y>512.4183086538487</pos_y>
</point>
<point>
<pos_x>723.9753262194131</pos_x>
<pos_y>514.3933213885965</pos_y>
</point>
<point>
<pos_x>725.3200374927261</pos_x>
<pos_y>530.0614438849653</pos_y>
</point>
<point>
<pos_x>715.3127418234685</pos_x>
<pos_y>523.8677725384846</pos_y>
</point>
<point>
<pos_x>713.8045261596013</pos_x>
<pos_y>517.0076439128694</pos_y>
</point>
</points>
</roi>
<roi>
<classname>plugins.kernel.roi.roi2d.ROI2DPolygon</classname>
<id>442</id>
<name>Stele</name>
<selected>false</selected>
<readOnly>false</readOnly>
<properties/>
<color>-16777216</color>
<stroke>2</stroke>
<opacity>0.3</opacity>
<showName>false</showName>
<z>-1</z>
<t>-1</t>
<c>-1</c>
<points>
<point>
<pos_x>715.2778808172094</pos_x>
<pos_y>524.6195153265533</pos_y>
</point>
<point>
<pos_x>725.484753259665</pos_x>
<pos_y>531.017856487447</pos_y>
</point>
<point>
<pos_x>726.152717610051</pos_x>
<pos_y>539.5184961830319</pos_y>
</point>
<point>
<pos_x>714.8396941771881</pos_x>
<pos_y>548.7522973418492</pos_y>
</point>
<point>
<pos_x>712.8559468307355</pos_x>
<pos_y>541.7229856463234</pos_y>
</point>
<point>
<pos_x>712.775732198789</pos_x>
<pos_y>530.6518257378264</pos_y>
</point>
</points>
</roi>
<roi>
<classname>plugins.kernel.roi.roi2d.ROI2DPolygon</classname>
<id>444</id>
<name>Stele</name>
<selected>false</selected>
<readOnly>false</readOnly>
<properties/>
<color>-16777216</color>
<stroke>2</stroke>
<opacity>0.3</opacity>
<showName>false</showName>
<z>-1</z>
<t>-1</t>
<c>-1</c>
<points>
<point>
<pos_x>702.1476820138789</pos_x>
<pos_y>563.8156023441412</pos_y>
</point>
<point>
<pos_x>709.6193991300247</pos_x>
<pos_y>560.3103966631271</pos_y>
</point>
<point>
<pos_x>717.3379822097945</pos_x>
<pos_y>575.9040423019774</pos_y>
</point>
<point>
<pos_x>713.4290234014861</pos_x>
<pos_y>576.3508217496096</pos_y>
</point>
<point>
<pos_x>706.9493099001938</pos_x>
<pos_y>582.338508422149</pos_y>
</point>
</points>
</roi>
<roi>
<classname>plugins.kernel.roi.roi2d.ROI2DPolygon</classname>
<id>446</id>
<name>Stele</name>
<selected>false</selected>
<readOnly>false</readOnly>
<properties/>
<color>-16777216</color>
<stroke>2</stroke>
<opacity>0.3</opacity>
<showName>false</showName>
<z>-1</z>
<t>-1</t>
<c>-1</c>
<points>
<point>
<pos_x>713.8879003627231</pos_x>
<pos_y>577.0115075447089</pos_y>
</point>
<point>
<pos_x>717.3614468291241</pos_x>
<pos_y>576.9686669267032</pos_y>
</point>
<point>
<pos_x>717.0135645785035</pos_x>
<pos_y>589.8740356918296</pos_y>
</point>
<point>
<pos_x>712.0094785290979</pos_x>
<pos_y>601.2349275004516</pos_y>
</point>
<point>
<pos_x>710.8566741531039</pos_x>
<pos_y>596.0587496391979</pos_y>
</point>
<point>
<pos_x>702.2427546369427</pos_x>
<pos_y>591.8876955123736</pos_y>
</point>
<point>
<pos_x>707.0236601558552</pos_x>
<pos_y>583.5771590450121</pos_y>
</point>
</points>
</roi>
<roi>
<classname>plugins.kernel.roi.roi2d.ROI2DPolygon</classname>
<id>449</id>
<name>Stele</name>
<selected>false</selected>
<readOnly>false</readOnly>
<properties/>
<color>-16777216</color>
<stroke>2</stroke>
<opacity>0.3</opacity>
<showName>false</showName>
<z>-1</z>
<t>-1</t>
<c>-1</c>
<points>
<point>
<pos_x>701.8299365534791</pos_x>
<pos_y>487.4890708108029</pos_y>
</point>
<point>
<pos_x>699.9277507900922</pos_x>
<pos_y>468.9818448840574</pos_y>
</point>
<point>
<pos_x>704.6988083451739</pos_x>
<pos_y>460.3429613346769</pos_y>
</point>
<point>
<pos_x>718.9037891610402</pos_x>
<pos_y>469.5588150633543</pos_y>
</point>
<point>
<pos_x>712.0391186733723</pos_x>
<pos_y>475.34351499027565</pos_y>
</point>
<point>
<pos_x>715.714409515275</pos_x>
<pos_y>489.76592474361985</pos_y>
</point>
<point>
<pos_x>713.1269022997704</pos_x>
<pos_y>493.50060950793033</pos_y>
</point>
</points>
</roi>
<roi>
<classname>plugins.kernel.roi.roi2d.ROI2DPolygon</classname>
<id>450</id>
<name>Phloem</name>
<selected>false</selected>
<readOnly>false</readOnly>
<properties/>
<color>-16777216</color>
<stroke>2</stroke>
<opacity>0.3</opacity>
<showName>false</showName>
<z>-1</z>
<t>-1</t>
<c>-1</c>
<points>
<point>
<pos_x>701.5252381632764</pos_x>
<pos_y>488.261569742874</pos_y>
</point>
<point>
<pos_x>713.1198227327426</pos_x>
<pos_y>494.3629577508427</pos_y>
</point>
<point>
<pos_x>717.1938923740579</pos_x>
<pos_y>498.7679811045592</pos_y>
</point>
<point>
<pos_x>713.3991902035833</pos_x>
<pos_y>502.45961352211305</pos_y>
</point>
<point>
<pos_x>700.9982811165105</pos_x>
<pos_y>501.57382048920056</pos_y>
</point>
<point>
<pos_x>698.3628198739277</pos_x>
<pos_y>495.1245837731369</pos_y>
</point>
</points>
</roi>
<roi>
<classname>plugins.kernel.roi.roi2d.ROI2DPolygon</classname>
<id>451</id>
<name>Stele</name>
<selected>false</selected>
<readOnly>false</readOnly>
<properties/>
<color>-16777216</color>
<stroke>2</stroke>
<opacity>0.3</opacity>
<showName>false</showName>
<z>-1</z>
<t>-1</t>
<c>-1</c>
<points>
<point>
<pos_x>704.0768296314044</pos_x>
<pos_y>459.74090838505623</pos_y>
</point>
<point>
<pos_x>689.540297660314</pos_x>
<pos_y>449.2953087929183</pos_y>
</point>
<point>
<pos_x>686.0263881679164</pos_x>
<pos_y>456.1420007268962</pos_y>
</point>
<point>
<pos_x>686.0340553002696</pos_x>
<pos_y>460.10408047966615</pos_y>
</point>
<point>
<pos_x>694.0228634239079</pos_x>
<pos_y>461.3065922659644</pos_y>
</point>
<point>
<pos_x>699.3360325743113</pos_x>
<pos_y>468.61559949960525</pos_y>
</point>
</points>
</roi>
<roi>
<classname>plugins.kernel.roi.roi2d.ROI2DPolygon</classname>
<id>452</id>
<name>Phloem</name>
<selected>false</selected>
<readOnly>false</readOnly>
<properties/>
<color>-16777216</color>
<stroke>2</stroke>
<opacity>0.3</opacity>
<showName>false</showName>
<z>-1</z>
<t>-1</t>
<c>-1</c>
<points>
<point>
<pos_x>686.1137423816292</pos_x>
<pos_y>461.01742220968674</pos_y>
</point>
<point>
<pos_x>693.6828129563221</pos_x>
<pos_y>462.01963783823265</pos_y>
</point>
<point>
<pos_x>699.2054917065057</pos_x>
<pos_y>469.5941097281597</pos_y>
</point>
<point>
<pos_x>699.8940042531017</pos_x>
<pos_y>476.4821912989356</pos_y>
</point>
<point>
<pos_x>692.2376823985879</pos_x>
<pos_y>473.47764947575087</pos_y>
</point>
<point>
<pos_x>684.8468649482414</pos_x>
<pos_y>476.081310383615</pos_y>
</point>
<point>
<pos_x>684.5401311009138</pos_x>
<pos_y>467.4102494614038</pos_y>
</point>
</points>
</roi>
<roi>
<classname>plugins.kernel.roi.roi2d.ROI2DPolygon</classname>
<id>453</id>
<name>Phloem</name>
<selected>false</selected>
<readOnly>false</readOnly>
<properties/>
<color>-16777216</color>
<stroke>2</stroke>
<opacity>0.3</opacity>
<showName>false</showName>
<z>-1</z>
<t>-1</t>
<c>-1</c>
<points>
<point>
<pos_x>685.0378678004132</pos_x>
<pos_y>476.83903002464524</pos_y>
</point>
<point>
<pos_x>692.2881514865182</pos_x>
<pos_y>474.189557980394</pos_y>
</point>
<point>
<pos_x>700.0250078202687</pos_x>
<pos_y>477.34540553033185</pos_y>
</point>
<point>
<pos_x>701.2225400749676</pos_x>
<pos_y>487.54527452648034</pos_y>
</point>
<point>
<pos_x>697.8624927369525</pos_x>
<pos_y>494.52521935960505</pos_y>
</point>
<point>
<pos_x>689.5672623445702</pos_x>
<pos_y>494.39324291478135</pos_y>
</point>
<point>
<pos_x>685.3194347030349</pos_x>
<pos_y>493.26121233658625</pos_y>
</point>
<point>
<pos_x>688.8170725106942</pos_x>
<pos_y>489.2018879581829</pos_y>
</point>
<point>
<pos_x>688.3963372429693</pos_x>
<pos_y>481.8677688545034</pos_y>
</point>
</points>
</roi>
<roi>
<classname>plugins.kernel.roi.roi2d.ROI2DPolygon</classname>
<id>454</id>
<name>Phloem</name>
<selected>false</selected>
<readOnly>false</readOnly>
<properties/>
<color>-16777216</color>
<stroke>2</stroke>
<opacity>0.3</opacity>
<showName>false</showName>
<z>-1</z>
<t>-1</t>
<c>-1</c>
<points>
<point>
<pos_x>685.3192881974362</pos_x>
<pos_y>493.8915076788189</pos_y>
</point>
<point>
<pos_x>689.3751823581242</pos_x>
<pos_y>495.34472057287394</pos_y>
</point>
<point>
<pos_x>697.742192310404</pos_x>
<pos_y>495.36501631924136</pos_y>
</point>
<point>
<pos_x>700.239212337677</pos_x>
<pos_y>501.8066232083392</pos_y>
</point>
<point>
<pos_x>694.1115168964997</pos_x>
<pos_y>502.62411890406986</pos_y>
</point>
<point>
<pos_x>688.2814244415499</pos_x>
<pos_y>506.7297808778618</pos_y>
</point>
<point>
<pos_x>684.3094283069697</pos_x>
<pos_y>501.56322993746187</pos_y>
</point>
<point>
<pos_x>685.8654563699022</pos_x>
<pos_y>498.42277013284064</pos_y>
</point>
</points>
</roi>
<roi>
<classname>plugins.kernel.roi.roi2d.ROI2DPolygon</classname>
<id>455</id>
<name>Phloem</name>
<selected>false</selected>
<readOnly>false</readOnly>
<properties/>
<color>-16777216</color>
<stroke>2</stroke>
<opacity>0.3</opacity>
<showName>false</showName>
<z>-1</z>
<t>-1</t>
<c>-1</c>
<points>
<point>
<pos_x>688.6853465167394</pos_x>
<pos_y>507.1619234870754</pos_y>
</point>
<point>
<pos_x>694.4618918624458</pos_x>
<pos_y>503.18536837246927</pos_y>
</point>
<point>
<pos_x>700.5251034755996</pos_x>
<pos_y>502.3307243087487</pos_y>
</point>
<point>
<pos_x>701.1190965720748</pos_x>
<pos_y>514.1034704305388</pos_y>
</point>
<point>
<pos_x>697.8541461519529</pos_x>
<pos_y>519.94388783872</pos_y>
</point>
<point>
<pos_x>693.6811907444933</pos_x>
<pos_y>522.0116779007944</pos_y>
</point>
<point>
<pos_x>693.5011575881966</pos_x>
<pos_y>512.4229393571082</pos_y>
</point>
</points>
</roi>
<roi>
<classname>plugins.kernel.roi.roi2d.ROI2DPolygon</classname>
<id>456</id>
<name>Phloem</name>
<selected>false</selected>
<readOnly>false</readOnly>
<properties/>
<color>-16777216</color>
<stroke>2</stroke>
<opacity>0.3</opacity>
<showName>false</showName>
<z>-1</z>
<t>-1</t>
<c>-1</c>
<points>
<point>
<pos_x>684.5519840483743</pos_x>
<pos_y>477.0255268379742</pos_y>
</point>
<point>
<pos_x>687.7657547737949</pos_x>
<pos_y>482.2235134513814</pos_y>
</point>
<point>
<pos_x>688.2377731460754</pos_x>
<pos_y>488.9117545840644</pos_y>
</point>
<point>
<pos_x>684.960109318606</pos_x>
<pos_y>493.12396521879765</pos_y>
</point>
<point>
<pos_x>681.8231205001572</pos_x>
<pos_y>491.566151423422</pos_y>
</point>
<point>
<pos_x>681.621736406774</pos_x>
<pos_y>487.7010933223561</pos_y>
</point>
<point>
<pos_x>680.495893861419</pos_x>
<pos_y>483.8611831844904</pos_y>
</point>
<point>
<pos_x>679.0808927027135</pos_x>
<pos_y>478.88927056928713</pos_y>
</point>
</points>
</roi>
<roi>
<classname>plugins.kernel.roi.roi2d.ROI2DPolygon</classname>
<id>457</id>
<name>Phloem</name>
<selected>false</selected>
<readOnly>false</readOnly>
<properties/>
<color>-16777216</color>
<stroke>2</stroke>
<opacity>0.3</opacity>
<showName>false</showName>
<z>-1</z>
<t>-1</t>
<c>-1</c>
<points>
<point>
<pos_x>681.6889815292454</pos_x>
<pos_y>492.20751304562447</pos_y>
</point>
<point>
<pos_x>684.9603463557149</pos_x>
<pos_y>493.7401199103872</pos_y>
</point>
<point>
<pos_x>685.3984508440304</pos_x>
<pos_y>498.24932653514287</pos_y>
</point>
<point>
<pos_x>684.000595507556</pos_x>
<pos_y>501.2318879157929</pos_y>
</point>
<point>
<pos_x>679.7872522568624</pos_x>
<pos_y>500.64516559303627</pos_y>
</point>
<point>
<pos_x>682.0657481176987</pos_x>
<pos_y>497.1384420863434</pos_y>
</point>
</points>
</roi>
<roi>
<classname>plugins.kernel.roi.roi2d.ROI2DPolygon</classname>
<id>458</id>
<name>Stele</name>
<selected>false</selected>
<readOnly>false</readOnly>
<properties/>
<color>-16777216</color>
<stroke>2</stroke>
<opacity>0.3</opacity>
<showName>false</showName>
<z>-1</z>
<t>-1</t>
<c>-1</c>
<points>
<point>
<pos_x>701.1069527599653</pos_x>
<pos_y>502.2183960873286</pos_y>
</point>
<point>
<pos_x>713.4588745808057</pos_x>
<pos_y>503.0700489359396</pos_y>
</point>
<point>
<pos_x>715.3641482584619</pos_x>
<pos_y>511.7935681718949</pos_y>
</point>
<point>
<pos_x>701.6994834473005</pos_x>
<pos_y>514.0596554333554</pos_y>
</point>
</points>
</roi>
<roi>
<classname>plugins.kernel.roi.roi2d.ROI2DPolygon</classname>
<id>459</id>
<name>Phloem</name>
<selected>false</selected>
<readOnly>false</readOnly>
<properties/>
<color>-16777216</color>
<stroke>2</stroke>
<opacity>0.3</opacity>
<showName>false</showName>
<z>-1</z>
<t>-1</t>
<c>-1</c>
<points>
<point>
<pos_x>685.5115906900202</pos_x>
<pos_y>460.8957130706129</pos_y>
</point>
<point>
<pos_x>684.0056217861</pos_x>
<pos_y>467.2501750147603</pos_y>
</point>
<point>
<pos_x>684.3205652504984</pos_x>
<pos_y>476.2954543405518</pos_y>
</point>
<point>
<pos_x>678.9103601508153</pos_x>
<pos_y>478.44333866463796</pos_y>
</point>
<point>
<pos_x>681.2489105384926</pos_x>
<pos_y>467.6086340199299</pos_y>
</point>
<point>
<pos_x>679.8299727161152</pos_x>
<pos_y>461.3859598077088</pos_y>
</point>
</points>
</roi>
<roi>
<classname>plugins.kernel.roi.roi2d.ROI2DPolygon</classname>
<id>460</id>
<name>Phloem</name>
<selected>false</selected>
<readOnly>false</readOnly>
<properties/>
<color>-16777216</color>
<stroke>2</stroke>
<opacity>0.3</opacity>
<showName>false</showName>
<z>-1</z>
<t>-1</t>
<c>-1</c>
<points>
<point>
<pos_x>679.3907114590424</pos_x>
<pos_y>461.40797063473815</pos_y>
</point>
<point>
<pos_x>680.6681360096411</pos_x>
<pos_y>467.5875102325961</pos_y>
</point>
<point>
<pos_x>678.4267852351704</pos_x>
<pos_y>478.4924188209913</pos_y>
</point>
<point>
<pos_x>670.2288525939717</pos_x>
<pos_y>481.3698464900298</pos_y>
</point>
<point>
<pos_x>666.1029709565175</pos_x>
<pos_y>477.3721348000624</pos_y>
</point>
<point>
<pos_x>668.0785403336941</pos_x>
<pos_y>471.30238006364743</pos_y>
</point>
<point>
<pos_x>670.2137350957698</pos_x>
<pos_y>465.0800770098265</pos_y>
</point>
<point>
<pos_x>673.5765740951894</pos_x>
<pos_y>462.9940002487948</pos_y>
</point>
<point>
<pos_x>676.0774119320739</pos_x>
<pos_y>461.3088314796351</pos_y>
</point>
</points>
</roi>
<roi>
<classname>plugins.kernel.roi.roi2d.ROI2DPolygon</classname>
<id>462</id>
<name>Phloem</name>
<selected>false</selected>
<readOnly>false</readOnly>
<properties/>
<color>-16777216</color>
<stroke>2</stroke>
<opacity>0.3</opacity>
<showName>false</showName>
<z>-1</z>
<t>-1</t>
<c>-1</c>
<points>
<point>
<pos_x>670.672703881176</pos_x>
<pos_y>481.68634304113607</pos_y>
</point>
<point>
<pos_x>678.4895631105945</pos_x>
<pos_y>479.0385353946261</pos_y>
</point>
<point>
<pos_x>681.101243380038</pos_x>
<pos_y>487.88479497709557</pos_y>
</point>
<point>
<pos_x>681.1984378696473</pos_x>
<pos_y>491.49316535137723</pos_y>
</point>
<point>
<pos_x>676.3133761314125</pos_x>
<pos_y>495.1709364673914</pos_y>
</point>
<point>
<pos_x>671.5968528780837</pos_x>
<pos_y>493.03449278912234</pos_y>
</point>
<point>
<pos_x>668.9128046418925</pos_x>
<pos_y>490.7676460126934</pos_y>
</point>
<point>
<pos_x>668.5303331144648</pos_x>
<pos_y>485.5822318168667</pos_y>
</point>
</points>
</roi>
<roi>
<classname>plugins.kernel.roi.roi2d.ROI2DPolygon</classname>
<id>463</id>
<name>Phloem</name>
<selected>false</selected>
<readOnly>false</readOnly>
<properties/>
<color>-16777216</color>
<stroke>2</stroke>
<opacity>0.3</opacity>
<showName>false</showName>
<z>-1</z>
<t>-1</t>
<c>-1</c>
<points>
<point>
<pos_x>681.261659996485</pos_x>
<pos_y>492.0354054395618</pos_y>
</point>
<point>
<pos_x>681.6247887460644</pos_x>
<pos_y>497.0180523433954</pos_y>
</point>
<point>
<pos_x>679.1639493283476</pos_x>
<pos_y>500.683675446763</pos_y>
</point>
<point>
<pos_x>676.5342428045192</pos_x>
<pos_y>500.2260679118114</pos_y>
</point>
<point>
<pos_x>676.7085035300561</pos_x>
<pos_y>495.5836016372431</pos_y>
</point>
</points>
</roi>
<roi>
<classname>plugins.kernel.roi.roi2d.ROI2DPolygon</classname>
<id>464</id>
<name>Phloem</name>
<selected>false</selected>
<readOnly>false</readOnly>
<properties/>
<color>-16777216</color>
<stroke>2</stroke>
<opacity>0.3</opacity>
<showName>false</showName>
<z>-1</z>
<t>-1</t>
<c>-1</c>
<points>
<point>
<pos_x>676.5483139099064</pos_x>
<pos_y>500.59186151309746</pos_y>
</point>
<point>
<pos_x>679.4369750121775</pos_x>
<pos_y>501.06945281818304</pos_y>
</point>
<point>
<pos_x>683.957784177811</pos_x>
<pos_y>501.64868191876667</pos_y>
</point>
<point>
<pos_x>687.8776302131306</pos_x>
<pos_y>506.95815229501585</pos_y>
</point>
<point>
<pos_x>682.0129737832491</pos_x>
<pos_y>508.06844478099697</pos_y>
</point>
<point>
<pos_x>677.3105434350664</pos_x>
<pos_y>510.78962902831097</pos_y>
</point>
<point>
<pos_x>676.4017748718449</pos_x>
<pos_y>507.06276175821074</pos_y>
</point>
<point>
<pos_x>675.9696421583071</pos_x>
<pos_y>503.3938253602973</pos_y>
</point>
</points>
</roi>
<roi>
<classname>plugins.kernel.roi.roi2d.ROI2DPolygon</classname>
<id>465</id>
<name>Phloem</name>
<selected>false</selected>
<readOnly>false</readOnly>
<properties/>
<color>-16777216</color>
<stroke>2</stroke>
<opacity>0.3</opacity>
<showName>false</showName>
<z>-1</z>
<t>-1</t>
<c>-1</c>
<points>
<point>
<pos_x>668.9641196177946</pos_x>
<pos_y>491.4251389893362</pos_y>
</point>
<point>
<pos_x>671.5083863297314</pos_x>
<pos_y>493.4068663636184</pos_y>
</point>
<point>
<pos_x>676.32330716511</pos_x>
<pos_y>495.60577434162764</pos_y>
</point>
<point>
<pos_x>676.2141079725153</pos_x>
<pos_y>500.37159899750804</pos_y>
</point>
<point>
<pos_x>675.6678160294232</pos_x>
<pos_y>503.1734591107439</pos_y>
</point>
<point>
<pos_x>672.92979788772</pos_x>
<pos_y>500.691270379069</pos_y>
</point>
<point>
<pos_x>669.1539239290539</pos_x>
<pos_y>500.00911083078034</pos_y>
</point>
<point>
<pos_x>668.7841462646163</pos_x>
<pos_y>494.94668485554064</pos_y>
</point>
</points>
</roi>
<roi>
<classname>plugins.kernel.roi.roi2d.ROI2DPolygon</classname>
<id>466</id>
<name>Stele</name>
<selected>false</selected>
<readOnly>false</readOnly>
<properties/>
<color>-16777216</color>
<stroke>2</stroke>
<opacity>0.3</opacity>
<showName>false</showName>
<z>-1</z>
<t>-1</t>
<c>-1</c>
<points>
<point>
<pos_x>689.1946146040091</pos_x>
<pos_y>448.91011408287176</pos_y>
</point>
<point>
<pos_x>685.4955842430461</pos_x>
<pos_y>456.15967676113985</pos_y>
</point>
<point>
<pos_x>685.6175162527917</pos_x>
<pos_y>460.40987278790936</pos_y>
</point>
<point>
<pos_x>679.7955539599083</pos_x>
<pos_y>460.9287867407131</pos_y>
</point>
<point>
<pos_x>676.4950504346145</pos_x>
<pos_y>460.5675784470451</pos_y>
</point>
<point>
<pos_x>678.5339529069315</pos_x>
<pos_y>456.67667965401336</pos_y>
</point>
<point>
<pos_x>681.283011432959</pos_x>
<pos_y>451.79224368645544</pos_y>
</point>
<point>
<pos_x>684.248280336265</pos_x>
<pos_y>449.7305114190457</pos_y>
</point>
<point>
<pos_x>684.7336340259817</pos_x>
<pos_y>446.657505597732</pos_y>
</point>
</points>
</roi>
<roi>
<classname>plugins.kernel.roi.roi2d.ROI2DPolygon</classname>
<id>469</id>
<name>Phloem</name>
<selected>false</selected>
<readOnly>false</readOnly>
<properties/>
<color>-16777216</color>
<stroke>2</stroke>
<opacity>0.3</opacity>
<showName>false</showName>
<z>-1</z>
<t>-1</t>
<c>-1</c>
<points>
<point>
<pos_x>677.5274931267576</pos_x>
<pos_y>511.3624441118293</pos_y>
</point>
<point>
<pos_x>682.3516449040454</pos_x>
<pos_y>508.5514489061922</pos_y>
</point>
<point>
<pos_x>688.0129515725906</pos_x>
<pos_y>507.6795959411792</pos_y>
</point>
<point>
<pos_x>692.762825122651</pos_x>
<pos_y>512.4804397384959</pos_y>
</point>
<point>
<pos_x>692.9730182263739</pos_x>
<pos_y>522.293139537445</pos_y>
</point>
<point>
<pos_x>687.8291692519782</pos_x>
<pos_y>520.8088033417383</pos_y>
</point>
<point>
<pos_x>685.3778218015399</pos_x>
<pos_y>514.1416441019202</pos_y>
</point>
</points>
</roi>
<roi>
<classname>plugins.kernel.roi.roi2d.ROI2DPolygon</classname>
<id>470</id>
<name>Stele</name>
<selected>false</selected>
<readOnly>false</readOnly>
<properties/>
<color>-16777216</color>
<stroke>2</stroke>
<opacity>0.3</opacity>
<showName>false</showName>
<z>-1</z>
<t>-1</t>
<c>-1</c>
<points>
<point>
<pos_x>544.818105114683</pos_x>
<pos_y>415.7556426339122</pos_y>
</point>
<point>
<pos_x>570.973611720579</pos_x>
<pos_y>392.28202757478556</pos_y>
</point>
<point>
<pos_x>574.4457530457175</pos_x>
<pos_y>409.76750197379135</pos_y>
</point>
<point>
<pos_x>569.3770073614634</pos_x>
<pos_y>420.7607768242225</pos_y>
</point>
<point>
<pos_x>557.7501689088703</pos_x>
<pos_y>423.42724592708447</pos_y>
</point>
</points>
</roi>
<roi>
<classname>plugins.kernel.roi.roi2d.ROI2DPolygon</classname>
<id>471</id>
<name>Stele</name>
<selected>false</selected>
<readOnly>false</readOnly>
<properties/>
<color>-16777216</color>
<stroke>2</stroke>
<opacity>0.3</opacity>
<showName>false</showName>
<z>-1</z>
<t>-1</t>
<c>-1</c>
<points>
<point>
<pos_x>572.3213209165784</pos_x>
<pos_y>392.3482269836779</pos_y>
</point>
<point>
<pos_x>585.6679354249875</pos_x>
<pos_y>393.984686604249</pos_y>
</point>
<point>
<pos_x>592.8936410353912</pos_x>
<pos_y>418.9454071164954</pos_y>
</point>
<point>
<pos_x>584.9568237243458</pos_x>
<pos_y>413.17094183473876</pos_y>
</point>
<point>
<pos_x>575.388779541169</pos_x>
<pos_y>409.6646087706035</pos_y>
</point>
</points>
</roi>
<roi>
<classname>plugins.kernel.roi.roi2d.ROI2DPolygon</classname>
<id>472</id>
<name>Stele</name>
<selected>false</selected>
<readOnly>false</readOnly>
<properties/>
<color>-16777216</color>
<stroke>2</stroke>
<opacity>0.3</opacity>
<showName>false</showName>
<z>-1</z>
<t>-1</t>
<c>-1</c>
<points>
<point>
<pos_x>586.7821564520078</pos_x>
<pos_y>393.44497988586073</pos_y>
</point>
<point>
<pos_x>590.009884451865</pos_x>
<pos_y>385.35981608045614</pos_y>
</point>
<point>
<pos_x>622.3718654999573</pos_x>
<pos_y>386.40282726497423</pos_y>
</point>
<point>
<pos_x>616.1261844248902</pos_x>
<pos_y>403.95378914122864</pos_y>
</point>
<point>
<pos_x>602.1794443043852</pos_x>
<pos_y>402.01876115792527</pos_y>
</point>
<point>
<pos_x>589.7901130201856</pos_x>
<pos_y>403.982464536046</pos_y>
</point>
</points>
</roi>
<roi>
<classname>plugins.kernel.roi.roi2d.ROI2DPolygon</classname>
<id>474</id>
<name>Stele</name>
<selected>false</selected>
<readOnly>false</readOnly>
<properties/>
<color>-16777216</color>
<stroke>2</stroke>
<opacity>0.3</opacity>
<showName>false</showName>
<z>-1</z>
<t>-1</t>
<c>-1</c>
<points>
<point>
<pos_x>593.6621639223988</pos_x>
<pos_y>418.7044298841471</pos_y>
</point>
<point>
<pos_x>589.7763646446241</pos_x>
<pos_y>404.59544713369735</pos_y>
</point>
<point>
<pos_x>602.2987930211143</pos_x>
<pos_y>402.98073908510685</pos_y>
</point>
<point>
<pos_x>615.9763071025852</pos_x>
<pos_y>404.6197478522005</pos_y>
</point>
<point>
<pos_x>604.6852327337897</pos_x>
<pos_y>418.9413745204284</pos_y>
</point>
</points>
</roi>
<roi>
<classname>plugins.kernel.roi.roi2d.ROI2DPolygon</classname>
<id>475</id>
<name>PER</name>
<selected>false</selected>
<readOnly>false</readOnly>
<properties/>
<color>-16777216</color>
<stroke>2</stroke>
<opacity>0.3</opacity>
<showName>false</showName>
<z>-1</z>
<t>-1</t>
<c>-1</c>
<points>
<point>
<pos_x>671.0881841595357</pos_x>
<pos_y>422.61370905677825</pos_y>
</point>
<point>
<pos_x>678.6083129741551</pos_x>
<pos_y>421.0552771973182</pos_y>
</point>
<point>
<pos_x>690.0500897199947</pos_x>
<pos_y>426.84141264204106</pos_y>
</point>
<point>
<pos_x>693.2415356364181</pos_x>
<pos_y>436.254249983488</pos_y>
</point>
<point>
<pos_x>689.0245103982522</pos_x>
<pos_y>447.7533313008765</pos_y>
</point>
<point>
<pos_x>684.6455534798142</pos_x>
<pos_y>445.7603397738386</pos_y>
</point>
<point>
<pos_x>677.3384929106074</pos_x>
<pos_y>437.8993350129942</pos_y>
</point>
<point>
<pos_x>676.0502182318842</pos_x>
<pos_y>428.35960191968223</pos_y>
</point>
</points>
</roi>
<roi>
<classname>plugins.kernel.roi.roi2d.ROI2DPolygon</classname>
<id>476</id>
<name>Stele</name>
<selected>false</selected>
<readOnly>false</readOnly>
<properties/>
<color>-16777216</color>
<stroke>2</stroke>
<opacity>0.3</opacity>
<showName>false</showName>
<z>-1</z>
<t>-1</t>
<c>-1</c>
<points>
<point>
<pos_x>623.5593289661297</pos_x>
<pos_y>387.01464389369414</pos_y>
</point>
<point>
<pos_x>635.6371176956836</pos_x>
<pos_y>393.97220523602886</pos_y>
</point>
<point>
<pos_x>638.0990245601045</pos_x>
<pos_y>399.97005297409726</pos_y>
</point>
<point>
<pos_x>633.9044112493585</pos_x>
<pos_y>406.74088586338144</pos_y>
</point>
<point>
<pos_x>624.1419800097094</pos_x>
<pos_y>402.95470199368435</pos_y>
</point>
<point>
<pos_x>617.1106339743873</pos_x>
<pos_y>404.1215449297437</pos_y>
</point>
</points>
</roi>
<roi>
<classname>plugins.kernel.roi.roi2d.ROI2DPolygon</classname>
<id>477</id>
<name>Stele</name>
<selected>false</selected>
<readOnly>false</readOnly>
<properties/>
<color>-16777216</color>
<stroke>2</stroke>
<opacity>0.3</opacity>
<showName>false</showName>
<z>-1</z>
<t>-1</t>
<c>-1</c>
<points>
<point>
<pos_x>605.3839153786355</pos_x>
<pos_y>419.1213000364755</pos_y>
</point>
<point>
<pos_x>616.9072503018805</pos_x>
<pos_y>405.0557489406395</pos_y>
</point>
<point>
<pos_x>623.718439315412</pos_x>
<pos_y>403.6627057970084</pos_y>
</point>
<point>
<pos_x>609.190990306537</pos_x>
<pos_y>424.62029965882743</pos_y>
</point>
</points>
</roi>
<roi>
<classname>plugins.kernel.roi.roi2d.ROI2DPolygon</classname>
<id>478</id>
<name>Stele</name>
<selected>false</selected>
<readOnly>false</readOnly>
<properties/>
<color>-16777216</color>
<stroke>2</stroke>
<opacity>0.3</opacity>
<showName>false</showName>
<z>-1</z>
<t>-1</t>
<c>-1</c>
<points>
<point>
<pos_x>624.4181978489445</pos_x>
<pos_y>403.8069911532552</pos_y>
</point>
<point>
<pos_x>633.6573487780105</pos_x>
<pos_y>407.33141427194727</pos_y>
</point>
<point>
<pos_x>627.7016067037554</pos_x>
<pos_y>415.2432732967541</pos_y>
</point>
<point>
<pos_x>615.7158176270274</pos_x>
<pos_y>415.99575832840094</pos_y>
</point>
</points>
</roi>
<roi>
<classname>plugins.kernel.roi.roi2d.ROI2DPolygon</classname>
<id>479</id>
<name>Stele</name>
<selected>false</selected>
<readOnly>false</readOnly>
<properties/>
<color>-16777216</color>
<stroke>2</stroke>
<opacity>0.3</opacity>
<showName>false</showName>
<z>-1</z>
<t>-1</t>
<c>-1</c>
<points>
<point>
<pos_x>609.8155062327683</pos_x>
<pos_y>424.81947220170866</pos_y>
</point>
<point>
<pos_x>615.3290578458939</pos_x>
<pos_y>416.9133550211385</pos_y>
</point>
<point>
<pos_x>627.4033191139732</pos_x>
<pos_y>415.84091694704284</pos_y>
</point>
<point>
<pos_x>623.8821697558433</pos_x>
<pos_y>431.3507404182429</pos_y>
</point>
<point>
<pos_x>615.2000292931606</pos_x>
<pos_y>430.3130005653593</pos_y>
</point>
</points>
</roi>
<roi>
<classname>plugins.kernel.roi.roi2d.ROI2DPolygon</classname>
<id>480</id>
<name>Stele</name>
<selected>false</selected>
<readOnly>false</readOnly>
<properties/>
<color>-16777216</color>
<stroke>2</stroke>
<opacity>0.3</opacity>
<showName>false</showName>
<z>-1</z>
<t>-1</t>
<c>-1</c>
<points>
<point>
<pos_x>636.4225436050665</pos_x>
<pos_y>394.3307936672265</pos_y>
</point>
<point>
<pos_x>669.5996646103838</pos_x>
<pos_y>421.9655968758678</pos_y>
</point>
<point>
<pos_x>655.537740969522</pos_x>
<pos_y>435.0458035049252</pos_y>
</point>
<point>
<pos_x>647.4374748218875</pos_x>
<pos_y>432.5841034456799</pos_y>
</point>
<point>
<pos_x>644.5042799152969</pos_x>
<pos_y>423.7063941297381</pos_y>
</point>
<point>
<pos_x>648.3452134330856</pos_x>
<pos_y>414.7776621762906</pos_y>
</point>
<point>
<pos_x>639.0430992892514</pos_x>
<pos_y>400.18814341558135</pos_y>
</point>
</points>
</roi>
<roi>
<classname>plugins.kernel.roi.roi2d.ROI2DPolygon</classname>
<id>481</id>
<name>Stele</name>
<selected>false</selected>
<readOnly>false</readOnly>
<properties/>
<color>-16777216</color>
<stroke>2</stroke>
<opacity>0.3</opacity>
<showName>false</showName>
<z>-1</z>
<t>-1</t>
<c>-1</c>
<points>
<point>
<pos_x>634.3306846890629</pos_x>
<pos_y>407.4931883103826</pos_y>
</point>
<point>
<pos_x>638.6811119585141</pos_x>
<pos_y>400.41547749790067</pos_y>
</point>
<point>
<pos_x>647.686371191907</pos_x>
<pos_y>414.7265916430746</pos_y>
</point>
<point>
<pos_x>646.1181548624443</pos_x>
<pos_y>418.5810277062104</pos_y>
</point>
<point>
<pos_x>633.1066626188467</pos_x>
<pos_y>409.15861469463624</pos_y>
</point>
</points>
</roi>
<roi>
<classname>plugins.kernel.roi.roi2d.ROI2DPolygon</classname>
<id>482</id>
<name>Stele</name>
<selected>false</selected>
<readOnly>false</readOnly>
<properties/>
<color>-16777216</color>
<stroke>2</stroke>
<opacity>0.3</opacity>
<showName>false</showName>
<z>-1</z>
<t>-1</t>
<c>-1</c>
<points>
<point>
<pos_x>632.841543502608</pos_x>
<pos_y>409.5284010613087</pos_y>
</point>
<point>
<pos_x>628.0023463427922</pos_x>
<pos_y>415.80557413159505</pos_y>
</point>
<point>
<pos_x>644.0542927297739</pos_x>
<pos_y>423.3741629374736</pos_y>
</point>
<point>
<pos_x>645.7736216449563</pos_x>
<pos_y>418.9348569078047</pos_y>
</point>
</points>
</roi>
<roi>
<classname>plugins.kernel.roi.roi2d.ROI2DPolygon</classname>
<id>483</id>
<name>Stele</name>
<selected>false</selected>
<readOnly>false</readOnly>
<properties/>
<color>-16777216</color>
<stroke>2</stroke>
<opacity>0.3</opacity>
<showName>false</showName>
<z>-1</z>
<t>-1</t>
<c>-1</c>
<points>
<point>
<pos_x>629.3264512694085</pos_x>
<pos_y>438.2786331210741</pos_y>
</point>
<point>
<pos_x>624.7926030354297</pos_x>
<pos_y>431.7373958228764</pos_y>
</point>
<point>
<pos_x>625.7536778413051</pos_x>
<pos_y>427.12149294504076</pos_y>
</point>
<point>
<pos_x>643.9569512819621</pos_x>
<pos_y>423.9686910301651</pos_y>
</point>
<point>
<pos_x>646.7826234873302</pos_x>
<pos_y>432.6069471246414</pos_y>
</point>
</points>
</roi>
<roi>
<classname>plugins.kernel.roi.roi2d.ROI2DPolygon</classname>
<id>484</id>
<name>Stele</name>
<selected>false</selected>
<readOnly>false</readOnly>
<properties/>
<color>-16777216</color>
<stroke>2</stroke>
<opacity>0.3</opacity>
<showName>false</showName>
<z>-1</z>
<t>-1</t>
<c>-1</c>
<points>
<point>
<pos_x>627.7384234966969</pos_x>
<pos_y>415.9827162817652</pos_y>
</point>
<point>
<pos_x>643.8208412330982</pos_x>
<pos_y>423.65618752468066</pos_y>
</point>
<point>
<pos_x>625.4318728813362</pos_x>
<pos_y>426.643133920681</pos_y>
</point>
</points>
</roi>
<roi>
<classname>plugins.kernel.roi.roi2d.ROI2DPolygon</classname>
<id>485</id>
<name>Stele</name>
<selected>false</selected>
<readOnly>false</readOnly>
<properties/>
<color>-16777216</color>
<stroke>2</stroke>
<opacity>0.3</opacity>
<showName>false</showName>
<z>-1</z>
<t>-1</t>
<c>-1</c>
<points>
<point>
<pos_x>670.1937956774628</pos_x>
<pos_y>422.90753190049014</pos_y>
</point>
<point>
<pos_x>675.4130623516659</pos_x>
<pos_y>428.66700331325796</pos_y>
</point>
<point>
<pos_x>676.5921632423132</pos_x>
<pos_y>437.83460888479505</pos_y>
</point>
<point>
<pos_x>663.3172574606765</pos_x>
<pos_y>443.9817676754342</pos_y>
</point>
<point>
<pos_x>656.2507533817937</pos_x>
<pos_y>435.39094574415776</pos_y>
</point>
</points>
</roi>
<roi>
<classname>plugins.kernel.roi.roi2d.ROI2DPolygon</classname>
<id>487</id>
<name>Phloem</name>
<selected>false</selected>
<readOnly>false</readOnly>
<properties/>
<color>-16777216</color>
<stroke>2</stroke>
<opacity>0.3</opacity>
<showName>false</showName>
<z>-1</z>
<t>-1</t>
<c>-1</c>
<points>
<point>
<pos_x>669.4433936183901</pos_x>
<pos_y>465.09937096037794</pos_y>
</point>
<point>
<pos_x>665.2583157624471</pos_x>
<pos_y>476.4819425474992</pos_y>
</point>
<point>
<pos_x>660.4561405723612</pos_x>
<pos_y>475.87634537924896</pos_y>
</point>
<point>
<pos_x>657.6128234221978</pos_x>
<pos_y>472.6139776282861</pos_y>
</point>
<point>
<pos_x>657.872159424075</pos_x>
<pos_y>463.72127507823006</pos_y>
</point>
<point>
<pos_x>664.5181583088118</pos_x>
<pos_y>461.85844496789974</pos_y>
</point>
</points>
</roi>
<roi>
<classname>plugins.kernel.roi.roi2d.ROI2DPolygon</classname>
<id>488</id>
<name>Phloem</name>
<selected>false</selected>
<readOnly>false</readOnly>
<properties/>
<color>-16777216</color>
<stroke>2</stroke>
<opacity>0.3</opacity>
<showName>false</showName>
<z>-1</z>
<t>-1</t>
<c>-1</c>
<points>
<point>
<pos_x>660.6696742941069</pos_x>
<pos_y>476.73929116118546</pos_y>
</point>
<point>
<pos_x>664.9136049017746</pos_x>
<pos_y>477.2472421186814</pos_y>
</point>
<point>
<pos_x>669.714351192728</pos_x>
<pos_y>481.6459891403514</pos_y>
</point>
<point>
<pos_x>667.9908185969613</pos_x>
<pos_y>485.2163516573367</pos_y>
</point>
<point>
<pos_x>662.3177950619536</pos_x>
<pos_y>486.70488115948496</pos_y>
</point>
<point>
<pos_x>659.4029549432397</pos_x>
<pos_y>481.21449331441266</pos_y>
</point>
</points>
</roi>
<roi>
<classname>plugins.kernel.roi.roi2d.ROI2DPolygon</classname>
<id>489</id>
<name>Phloem</name>
<selected>false</selected>
<readOnly>false</readOnly>
<properties/>
<color>-16777216</color>
<stroke>2</stroke>
<opacity>0.3</opacity>
<showName>false</showName>
<z>-1</z>
<t>-1</t>
<c>-1</c>
<points>
<point>
<pos_x>663.1977283236492</pos_x>
<pos_y>487.1301881767702</pos_y>
</point>
<point>
<pos_x>667.9740211501619</pos_x>
<pos_y>485.74155193933314</pos_y>
</point>
<point>
<pos_x>668.5678797253443</pos_x>
<pos_y>490.7779182916996</pos_y>
</point>
<point>
<pos_x>668.2304238533327</pos_x>
<pos_y>494.90810921797265</pos_y>
</point>
<point>
<pos_x>668.7043858970873</pos_x>
<pos_y>499.820942256967</pos_y>
</point>
<point>
<pos_x>663.4500393559078</pos_x>
<pos_y>497.89756499948146</pos_y>
</point>
<point>
<pos_x>663.8980168562092</pos_x>
<pos_y>492.83608374378616</pos_y>
</point>
<point>
<pos_x>664.2852534423</pos_x>
<pos_y>489.7131138895553</pos_y>
</point>
</points>
</roi>
<roi>
<classname>plugins.kernel.roi.roi2d.ROI2DPolygon</classname>
<id>490</id>
<name>Phloem</name>
<selected>false</selected>
<readOnly>false</readOnly>
<properties/>
<color>-16777216</color>
<stroke>2</stroke>
<opacity>0.3</opacity>
<showName>false</showName>
<z>-1</z>
<t>-1</t>
<c>-1</c>
<points>
<point>
<pos_x>676.9573933140734</pos_x>
<pos_y>438.3743952973208</pos_y>
</point>
<point>
<pos_x>684.2875885587312</pos_x>
<pos_y>446.048452722852</pos_y>
</point>
<point>
<pos_x>683.8185665427516</pos_x>
<pos_y>449.25572020579284</pos_y>
</point>
<point>
<pos_x>681.4200461586264</pos_x>
<pos_y>450.6904886517522</pos_y>
</point>
<point>
<pos_x>675.9922191431926</pos_x>
<pos_y>460.285881335161</pos_y>
</point>
<point>
<pos_x>668.8738557666417</pos_x>
<pos_y>452.83719307574563</pos_y>
</point>
<point>
<pos_x>663.8102061362456</pos_x>
<pos_y>444.33544003704617</pos_y>
</point>
</points>
</roi>
<roi>
<classname>plugins.kernel.roi.roi2d.ROI2DPolygon</classname>
<id>491</id>
<name>Phloem</name>
<selected>false</selected>
<readOnly>false</readOnly>
<properties/>
<color>-16777216</color>
<stroke>2</stroke>
<opacity>0.3</opacity>
<showName>false</showName>
<z>-1</z>
<t>-1</t>
<c>-1</c>
<points>
<point>
<pos_x>663.4988853106373</pos_x>
<pos_y>444.6426978218217</pos_y>
</point>
<point>
<pos_x>668.6999209272401</pos_x>
<pos_y>453.33733421427524</pos_y>
</point>
<point>
<pos_x>675.7973042690221</pos_x>
<pos_y>460.7325566265598</pos_y>
</point>
<point>
<pos_x>669.8964292253781</pos_x>
<pos_y>464.4054294009509</pos_y>
</point>
<point>
<pos_x>664.7752321927173</pos_x>
<pos_y>461.4174180085755</pos_y>
</point>
<point>
<pos_x>665.6631900734727</pos_x>
<pos_y>456.13310856920015</pos_y>
</point>
<point>
<pos_x>662.673867534189</pos_x>
<pos_y>450.0874048025894</pos_y>
</point>
</points>
</roi>
<roi>
<classname>plugins.kernel.roi.roi2d.ROI2DPolygon</classname>
<id>493</id>
<name>Stele</name>
<selected>false</selected>
<readOnly>false</readOnly>
<properties/>
<color>-16777216</color>
<stroke>2</stroke>
<opacity>0.3</opacity>
<showName>false</showName>
<z>-1</z>
<t>-1</t>
<c>-1</c>
<points>
<point>
<pos_x>647.1665711470588</pos_x>
<pos_y>433.1902692443199</pos_y>
</point>
<point>
<pos_x>655.7460998806538</pos_x>
<pos_y>435.8994491361685</pos_y>
</point>
<point>
<pos_x>662.8270909207736</pos_x>
<pos_y>444.20761937248085</pos_y>
</point>
<point>
<pos_x>662.0049245529507</pos_x>
<pos_y>449.99715151902177</pos_y>
</point>
<point>
<pos_x>653.6882330109644</pos_x>
<pos_y>454.12005438781466</pos_y>
</point>
<point>
<pos_x>646.1764205430821</pos_x>
<pos_y>452.056731573391</pos_y>
</point>
<point>
<pos_x>641.6774703315324</pos_x>
<pos_y>442.9859149169799</pos_y>
</point>
</points>
</roi>
<roi>
<classname>plugins.kernel.roi.roi2d.ROI2DPolygon</classname>
<id>494</id>
<name>Stele</name>
<selected>false</selected>
<readOnly>false</readOnly>
<properties/>
<color>-16777216</color>
<stroke>2</stroke>
<opacity>0.3</opacity>
<showName>false</showName>
<z>-1</z>
<t>-1</t>
<c>-1</c>
<points>
<point>
<pos_x>629.4823501364939</pos_x>
<pos_y>439.07515532651973</pos_y>
</point>
<point>
<pos_x>646.6000763123096</pos_x>
<pos_y>433.04523656432707</pos_y>
</point>
<point>
<pos_x>641.0179551112985</pos_x>
<pos_y>443.3334949855198</pos_y>
</point>
<point>
<pos_x>645.65090399927</pos_x>
<pos_y>452.2635519541385</pos_y>
</point>
<point>
<pos_x>639.2609967170733</pos_x>
<pos_y>452.6684284208489</pos_y>
</point>
<point>
<pos_x>636.9951709312627</pos_x>
<pos_y>446.2442901375542</pos_y>
</point>
<point>
<pos_x>632.6520127346525</pos_x>
<pos_y>443.50172911243635</pos_y>
</point>
</points>
</roi>
<roi>
<classname>plugins.kernel.roi.roi2d.ROI2DPolygon</classname>
<id>496</id>
<name>Phloem</name>
<selected>false</selected>
<readOnly>false</readOnly>
<properties/>
<color>-16777216</color>
<stroke>2</stroke>
<opacity>0.3</opacity>
<showName>false</showName>
<z>-1</z>
<t>-1</t>
<c>-1</c>
<points>
<point>
<pos_x>662.2399922108889</pos_x>
<pos_y>450.43318966309414</pos_y>
</point>
<point>
<pos_x>665.1924388728266</pos_x>
<pos_y>456.19392999019647</pos_y>
</point>
<point>
<pos_x>664.2652542438881</pos_x>
<pos_y>461.2555864491511</pos_y>
</point>
<point>
<pos_x>657.7115735854754</pos_x>
<pos_y>463.2081615069349</pos_y>
</point>
<point>
<pos_x>653.8970859819841</pos_x>
<pos_y>454.50813180812617</pos_y>
</point>
</points>
</roi>
<roi>
<classname>plugins.kernel.roi.roi2d.ROI2DPolygon</classname>
<id>497</id>
<name>Stele</name>
<selected>false</selected>
<readOnly>false</readOnly>
<properties/>
<color>-16777216</color>
<stroke>2</stroke>
<opacity>0.3</opacity>
<showName>false</showName>
<z>-1</z>
<t>-1</t>
<c>-1</c>
<points>
<point>
<pos_x>570.5423921938581</pos_x>
<pos_y>421.1603588053246</pos_y>
</point>
<point>
<pos_x>575.0831015339377</pos_x>
<pos_y>410.53564875780825</pos_y>
</point>
<point>
<pos_x>584.6566425139447</pos_x>
<pos_y>413.95492140933237</pos_y>
</point>
<point>
<pos_x>592.3112153365781</pos_x>
<pos_y>419.57736839520993</pos_y>
</point>
<point>
<pos_x>592.1309672210326</pos_x>
<pos_y>425.7285010308977</pos_y>
</point>
<point>
<pos_x>581.3871323838524</pos_x>
<pos_y>428.82094023032727</pos_y>
</point>
</points>
</roi>
<roi>
<classname>plugins.kernel.roi.roi2d.ROI2DPolygon</classname>
<id>498</id>
<name>Stele</name>
<selected>false</selected>
<readOnly>false</readOnly>
<properties/>
<color>-16777216</color>
<stroke>2</stroke>
<opacity>0.3</opacity>
<showName>false</showName>
<z>-1</z>
<t>-1</t>
<c>-1</c>
<points>
<point>
<pos_x>581.9217365794542</pos_x>
<pos_y>429.64552959707777</pos_y>
</point>
<point>
<pos_x>592.2807020810727</pos_x>
<pos_y>426.59020853421777</pos_y>
</point>
<point>
<pos_x>596.2348072917349</pos_x>
<pos_y>430.53815300485627</pos_y>
</point>
<point>
<pos_x>586.6220524627897</pos_x>
<pos_y>442.27788857258895</pos_y>
</point>
</points>
</roi>
<roi>
<classname>plugins.kernel.roi.roi2d.ROI2DPolygon</classname>
<id>499</id>
<name>Stele</name>
<selected>false</selected>
<readOnly>false</readOnly>
<properties/>
<color>-16777216</color>
<stroke>2</stroke>
<opacity>0.3</opacity>
<showName>false</showName>
<z>-1</z>
<t>-1</t>
<c>-1</c>
<points>
<point>
<pos_x>527.1760354601156</pos_x>
<pos_y>424.54258697670645</pos_y>
</point>
<point>
<pos_x>544.038393402619</pos_x>
<pos_y>416.3165795631412</pos_y>
</point>
<point>
<pos_x>556.9431707930818</pos_x>
<pos_y>424.0627868790916</pos_y>
</point>
<point>
<pos_x>536.6648768151215</pos_x>
<pos_y>435.7565302376367</pos_y>
</point>
<point>
<pos_x>515.4765885517795</pos_x>
<pos_y>446.40308226279404</pos_y>
</point>
<point>
<pos_x>514.5288215554402</pos_x>
<pos_y>437.3493540303633</pos_y>
</point>
</points>
</roi>
<roi>
<classname>plugins.kernel.roi.roi2d.ROI2DPolygon</classname>
<id>500</id>
<name>Phloem</name>
<selected>false</selected>
<readOnly>false</readOnly>
<properties/>
<color>-16777216</color>
<stroke>2</stroke>
<opacity>0.3</opacity>
<showName>false</showName>
<z>-1</z>
<t>-1</t>
<c>-1</c>
<points>
<point>
<pos_x>508.0654717264854</pos_x>
<pos_y>469.2523726494756</pos_y>
</point>
<point>
<pos_x>517.5958074056218</pos_x>
<pos_y>465.04788632443723</pos_y>
</point>
<point>
<pos_x>518.8618624328554</pos_x>
<pos_y>470.5198100848677</pos_y>
</point>
<point>
<pos_x>514.5860328786533</pos_x>
<pos_y>475.36346131375046</pos_y>
</point>
</points>
</roi>
<roi>
<classname>plugins.kernel.roi.roi2d.ROI2DPolygon</classname>
<id>501</id>
<name>Phloem</name>
<selected>false</selected>
<readOnly>false</readOnly>
<properties/>
<color>-16777216</color>
<stroke>2</stroke>
<opacity>0.3</opacity>
<showName>false</showName>
<z>-1</z>
<t>-1</t>
<c>-1</c>
<points>
<point>
<pos_x>518.066861994917</pos_x>
<pos_y>464.8295919236468</pos_y>
</point>
<point>
<pos_x>519.4788962904458</pos_x>
<pos_y>470.1240549071388</pos_y>
</point>
<point>
<pos_x>522.8458507399669</pos_x>
<pos_y>470.91072757209065</pos_y>
</point>
<point>
<pos_x>530.4444637460426</pos_x>
<pos_y>468.4031063122051</pos_y>
</point>
<point>
<pos_x>528.3852337096255</pos_x>
<pos_y>462.2269217716337</pos_y>
</point>
<point>
<pos_x>522.8772761058601</pos_x>
<pos_y>460.7225625703301</pos_y>
</point>
</points>
</roi>
<roi>
<classname>plugins.kernel.roi.roi2d.ROI2DPolygon</classname>
<id>502</id>
<name>Phloem</name>
<selected>false</selected>
<readOnly>false</readOnly>
<properties/>
<color>-16777216</color>
<stroke>2</stroke>
<opacity>0.3</opacity>
<showName>false</showName>
<z>-1</z>
<t>-1</t>
<c>-1</c>
<points>
<point>
<pos_x>519.4584520975294</pos_x>
<pos_y>470.77935109649275</pos_y>
</point>
<point>
<pos_x>515.0983190965051</pos_x>
<pos_y>475.6604010380245</pos_y>
</point>
<point>
<pos_x>519.374275047055</pos_x>
<pos_y>479.2444730070049</pos_y>
</point>
<point>
<pos_x>522.6856409861299</pos_x>
<pos_y>473.5716648340056</pos_y>
</point>
<point>
<pos_x>522.5199367758892</pos_x>
<pos_y>471.6294687687352</pos_y>
</point>
</points>
</roi>
<roi>
<classname>plugins.kernel.roi.roi2d.ROI2DPolygon</classname>
<id>503</id>
<name>Phloem</name>
<selected>false</selected>
<readOnly>false</readOnly>
<properties/>
<color>-16777216</color>
<stroke>2</stroke>
<opacity>0.3</opacity>
<showName>false</showName>
<z>-1</z>
<t>-1</t>
<c>-1</c>
<points>
<point>
<pos_x>523.0548394854072</pos_x>
<pos_y>471.54423652392524</pos_y>
</point>
<point>
<pos_x>530.6400539499368</pos_x>
<pos_y>468.80148578190557</pos_y>
</point>
<point>
<pos_x>532.3003865632871</pos_x>
<pos_y>472.3125181586496</pos_y>
</point>
<point>
<pos_x>536.3667211284941</pos_x>
<pos_y>480.82204993611583</pos_y>
</point>
<point>
<pos_x>531.9304681810567</pos_x>
<pos_y>480.68356600756215</pos_y>
</point>
<point>
<pos_x>523.2918749048836</pos_x>
<pos_y>473.4427664365159</pos_y>
</point>
</points>
</roi>
<roi>
<classname>plugins.kernel.roi.roi2d.ROI2DPolygon</classname>
<id>504</id>
<name>Phloem</name>
<selected>false</selected>
<readOnly>false</readOnly>
<properties/>
<color>-16777216</color>
<stroke>2</stroke>
<opacity>0.3</opacity>
<showName>false</showName>
<z>-1</z>
<t>-1</t>
<c>-1</c>
<points>
<point>
<pos_x>519.8406262270453</pos_x>
<pos_y>479.48208369776415</pos_y>
</point>
<point>
<pos_x>523.1307883350338</pos_x>
<pos_y>473.8352156498433</pos_y>
</point>
<point>
<pos_x>531.534179044552</pos_x>
<pos_y>480.9587177036449</pos_y>
</point>
<point>
<pos_x>529.9066810494556</pos_x>
<pos_y>484.81795970858053</pos_y>
</point>
<point>
<pos_x>526.1966707793994</pos_x>
<pos_y>484.0088976069208</pos_y>
</point>
<point>
<pos_x>523.2035785512174</pos_x>
<pos_y>480.98139092247135</pos_y>
</point>
</points>
</roi>
<roi>
<classname>plugins.kernel.roi.roi2d.ROI2DPolygon</classname>
<id>505</id>
<name>Phloem</name>
<selected>false</selected>
<readOnly>false</readOnly>
<properties/>
<color>-16777216</color>
<stroke>2</stroke>
<opacity>0.3</opacity>
<showName>false</showName>
<z>-1</z>
<t>-1</t>
<c>-1</c>
<points>
<point>
<pos_x>507.6101019565224</pos_x>
<pos_y>469.5941565162376</pos_y>
</point>
<point>
<pos_x>514.2849513114186</pos_x>
<pos_y>475.9427895509832</pos_y>
</point>
<point>
<pos_x>512.0023731904936</pos_x>
<pos_y>479.9014841255568</pos_y>
</point>
<point>
<pos_x>508.80923886698577</pos_x>
<pos_y>483.11106123441186</pos_y>
</point>
<point>
<pos_x>505.16132305906353</pos_x>
<pos_y>480.1132934486344</pos_y>
</point>
<point>
<pos_x>504.7886322166845</pos_x>
<pos_y>475.0567945748325</pos_y>
</point>
</points>
</roi>
<roi>
<classname>plugins.kernel.roi.roi2d.ROI2DPolygon</classname>
<id>506</id>
<name>Phloem</name>
<selected>false</selected>
<readOnly>false</readOnly>
<properties/>
<color>-16777216</color>
<stroke>2</stroke>
<opacity>0.3</opacity>
<showName>false</showName>
<z>-1</z>
<t>-1</t>
<c>-1</c>
<points>
<point>
<pos_x>514.7858398556774</pos_x>
<pos_y>476.1395497439512</pos_y>
</point>
<point>
<pos_x>512.4923420669209</pos_x>
<pos_y>480.0914337062235</pos_y>
</point>
<point>
<pos_x>509.13997828061366</pos_x>
<pos_y>483.4537744825553</pos_y>
</point>
<point>
<pos_x>513.7775873889406</pos_x>
<pos_y>483.9396557961881</pos_y>
</point>
<point>
<pos_x>517.0221652442224</pos_x>
<pos_y>482.4670180670019</pos_y>
</point>
<point>
<pos_x>519.0312581933044</pos_x>
<pos_y>479.5441483813088</pos_y>
</point>
</points>
</roi>
<roi>
<classname>plugins.kernel.roi.roi2d.ROI2DPolygon</classname>
<id>507</id>
<name>Phloem</name>
<selected>false</selected>
<readOnly>false</readOnly>
<properties/>
<color>-16777216</color>
<stroke>2</stroke>
<opacity>0.3</opacity>
<showName>false</showName>
<z>-1</z>
<t>-1</t>
<c>-1</c>
<points>
<point>
<pos_x>508.71511136458395</pos_x>
<pos_y>483.85946910126967</pos_y>
</point>
<point>
<pos_x>513.5799566940756</pos_x>
<pos_y>484.5298667787364</pos_y>
</point>
<point>
<pos_x>516.6962917851334</pos_x>
<pos_y>482.9578713169801</pos_y>
</point>
<point>
<pos_x>512.6091192071779</pos_x>
<pos_y>486.93803602727155</pos_y>
</point>
<point>
<pos_x>511.27434963626655</pos_x>
<pos_y>489.95413607708355</pos_y>
</point>
<point>
<pos_x>506.2854604666189</pos_x>
<pos_y>486.84284133314964</pos_y>
</point>
</points>
</roi>
<roi>
<classname>plugins.kernel.roi.roi2d.ROI2DPolygon</classname>
<id>508</id>
<name>Phloem</name>
<selected>false</selected>
<readOnly>false</readOnly>
<properties/>
<color>-16777216</color>
<stroke>2</stroke>
<opacity>0.3</opacity>
<showName>false</showName>
<z>-1</z>
<t>-1</t>
<c>-1</c>
<points>
<point>
<pos_x>511.53766457704546</pos_x>
<pos_y>490.1280544588442</pos_y>
</point>
<point>
<pos_x>512.8487397489183</pos_x>
<pos_y>487.1434371128786</pos_y>
</point>
<point>
<pos_x>517.1647423958743</pos_x>
<pos_y>482.85146906908017</pos_y>
</point>
<point>
<pos_x>519.4494711541021</pos_x>
<pos_y>479.8583116292102</pos_y>
</point>
<point>
<pos_x>523.0108025884954</pos_x>
<pos_y>481.29848648413963</pos_y>
</point>
<point>
<pos_x>525.838667912232</pos_x>
<pos_y>484.1385133589969</pos_y>
</point>
<point>
<pos_x>527.0634686958582</pos_x>
<pos_y>487.9842892215179</pos_y>
</point>
<point>
<pos_x>521.4782427400061</pos_x>
<pos_y>484.69712930170454</pos_y>
</point>
<point>
<pos_x>518.3728957205892</pos_x>
<pos_y>487.9390961956883</pos_y>
</point>
<point>
<pos_x>515.7034900442834</pos_x>
<pos_y>490.78407103341095</pos_y>
</point>
<point>
<pos_x>513.3494282566564</pos_x>
<pos_y>491.3482163445733</pos_y>
</point>
</points>
</roi>
<roi>
<classname>plugins.kernel.roi.roi2d.ROI2DPolygon</classname>
<id>510</id>
<name>Phloem</name>
<selected>false</selected>
<readOnly>false</readOnly>
<properties/>
<color>-16777216</color>
<stroke>2</stroke>
<opacity>0.3</opacity>
<showName>false</showName>
<z>-1</z>
<t>-1</t>
<c>-1</c>
<points>
<point>
<pos_x>505.8469459287514</pos_x>
<pos_y>486.5699773013719</pos_y>
</point>
<point>
<pos_x>508.2882549214105</pos_x>
<pos_y>483.4389309988213</pos_y>
</point>
<point>
<pos_x>504.8176400456435</pos_x>
<pos_y>480.4762594742521</pos_y>
</point>
<point>
<pos_x>501.33578009430045</pos_x>
<pos_y>481.2132032854207</pos_y>
</point>
<point>
<pos_x>499.63014058529427</pos_x>
<pos_y>483.52943793155396</pos_y>
</point>
<point>
<pos_x>500.61818496097175</pos_x>
<pos_y>485.7492206511077</pos_y>
</point>
<point>
<pos_x>503.5450823347875</pos_x>
<pos_y>486.5027772101374</pos_y>
</point>
</points>
</roi>
<roi>
<classname>plugins.kernel.roi.roi2d.ROI2DPolygon</classname>
<id>511</id>
<name>Phloem</name>
<selected>false</selected>
<readOnly>false</readOnly>
<properties/>
<color>-16777216</color>
<stroke>2</stroke>
<opacity>0.3</opacity>
<showName>false</showName>
<z>-1</z>
<t>-1</t>
<c>-1</c>
<points>
<point>
<pos_x>530.7717233984273</pos_x>
<pos_y>468.11161483958705</pos_y>
</point>
<point>
<pos_x>528.6574405518166</pos_x>
<pos_y>461.62312537020256</pos_y>
</point>
<point>
<pos_x>529.3611444051139</pos_x>
<pos_y>455.66493056670186</pos_y>
</point>
<point>
<pos_x>535.9060381625031</pos_x>
<pos_y>452.3444378213445</pos_y>
</point>
<point>
<pos_x>542.2637514612035</pos_x>
<pos_y>460.41289677502795</pos_y>
</point>
<point>
<pos_x>538.6132256346157</pos_x>
<pos_y>462.0621055954125</pos_y>
</point>
<point>
<pos_x>534.8779259303361</pos_x>
<pos_y>464.95604982135944</pos_y>
</point>
</points>
</roi>
<roi>
<classname>plugins.kernel.roi.roi2d.ROI2DPolygon</classname>
<id>512</id>
<name>Phloem</name>
<selected>false</selected>
<readOnly>false</readOnly>
<properties/>
<color>-16777216</color>
<stroke>2</stroke>
<opacity>0.3</opacity>
<showName>false</showName>
<z>-1</z>
<t>-1</t>
<c>-1</c>
<points>
<point>
<pos_x>536.6737598009374</pos_x>
<pos_y>480.37101975799237</pos_y>
</point>
<point>
<pos_x>530.9430152458729</pos_x>
<pos_y>468.52494479962013</pos_y>
</point>
<point>
<pos_x>538.793822545005</pos_x>
<pos_y>462.37938185825453</pos_y>
</point>
<point>
<pos_x>542.5589221338802</pos_x>
<pos_y>460.8584270816631</pos_y>
</point>
<point>
<pos_x>545.9018492369195</pos_x>
<pos_y>476.12737949288936</pos_y>
</point>
</points>
</roi>
<roi>
<classname>plugins.kernel.roi.roi2d.ROI2DPolygon</classname>
<id>514</id>
<name>Stele</name>
<selected>false</selected>
<readOnly>false</readOnly>
<properties/>
<color>-16777216</color>
<stroke>2</stroke>
<opacity>0.3</opacity>
<showName>false</showName>
<z>-1</z>
<t>-1</t>
<c>-1</c>
<points>
<point>
<pos_x>536.1977527849862</pos_x>
<pos_y>452.0591850999833</pos_y>
</point>
<point>
<pos_x>542.5964326984</pos_x>
<pos_y>460.1114634279691</pos_y>
</point>
<point>
<pos_x>549.4189778755662</pos_x>
<pos_y>457.39333605453487</pos_y>
</point>
<point>
<pos_x>556.919959288015</pos_x>
<pos_y>453.9641695958288</pos_y>
</point>
<point>
<pos_x>556.0747110345601</pos_x>
<pos_y>449.1459663146269</pos_y>
</point>
<point>
<pos_x>549.7234455220438</pos_x>
<pos_y>444.29939644971995</pos_y>
</point>
<point>
<pos_x>544.9129839433127</pos_x>
<pos_y>445.07958516921576</pos_y>
</point>
<point>
<pos_x>539.1267755212142</pos_x>
<pos_y>448.51485729028684</pos_y>
</point>
</points>
</roi>
<roi>
<classname>plugins.kernel.roi.roi2d.ROI2DPolygon</classname>
<id>516</id>
<name>Stele</name>
<selected>false</selected>
<readOnly>false</readOnly>
<properties/>
<color>-16777216</color>
<stroke>2</stroke>
<opacity>0.3</opacity>
<showName>false</showName>
<z>-1</z>
<t>-1</t>
<c>-1</c>
<points>
<point>
<pos_x>529.0089118783471</pos_x>
<pos_y>455.24435319930717</pos_y>
</point>
<point>
<pos_x>535.6438777432649</pos_x>
<pos_y>451.93677099053565</pos_y>
</point>
<point>
<pos_x>538.8924604023736</pos_x>
<pos_y>447.80503144104347</pos_y>
</point>
<point>
<pos_x>536.2507549425495</pos_x>
<pos_y>436.539545724139</pos_y>
</point>
<point>
<pos_x>516.0024942737233</pos_x>
<pos_y>446.8683703721801</pos_y>
</point>
</points>
</roi>
<roi>
<classname>plugins.kernel.roi.roi2d.ROI2DPolygon</classname>
<id>517</id>
<name>Stele</name>
<selected>false</selected>
<readOnly>false</readOnly>
<properties/>
<color>-16777216</color>
<stroke>2</stroke>
<opacity>0.3</opacity>
<showName>false</showName>
<z>-1</z>
<t>-1</t>
<c>-1</c>
<points>
<point>
<pos_x>539.395438666869</pos_x>
<pos_y>447.73362422088314</pos_y>
</point>
<point>
<pos_x>544.5572230821373</pos_x>
<pos_y>444.57348440856765</pos_y>
</point>
<point>
<pos_x>549.466005459143</pos_x>
<pos_y>443.61638502198383</pos_y>
</point>
<point>
<pos_x>549.6285265009755</pos_x>
<pos_y>436.5323286567976</pos_y>
</point>
<point>
<pos_x>547.8926907961242</pos_x>
<pos_y>429.7746238522321</pos_y>
</point>
<point>
<pos_x>536.8817452742114</pos_x>
<pos_y>436.21436549673535</pos_y>
</point>
</points>
</roi>
<roi>
<classname>plugins.kernel.roi.roi2d.ROI2DPolygon</classname>
<id>520</id>
<name>Stele</name>
<selected>false</selected>
<readOnly>false</readOnly>
<properties/>
<color>-16777216</color>
<stroke>2</stroke>
<opacity>0.3</opacity>
<showName>false</showName>
<z>-1</z>
<t>-1</t>
<c>-1</c>
<points>
<point>
<pos_x>549.9922232737321</pos_x>
<pos_y>443.7091432832431</pos_y>
</point>
<point>
<pos_x>550.1564720639135</pos_x>
<pos_y>436.42057700547986</pos_y>
</point>
<point>
<pos_x>564.8627191348779</pos_x>
<pos_y>438.4182239098447</pos_y>
</point>
<point>
<pos_x>562.1891121504848</pos_x>
<pos_y>444.5812985715647</pos_y>
</point>
<point>
<pos_x>556.4625181626043</pos_x>
<pos_y>448.647256638509</pos_y>
</point>
</points>
</roi>
<roi>
<classname>plugins.kernel.roi.roi2d.ROI2DPolygon</classname>
<id>521</id>
<name>Stele</name>
<selected>false</selected>
<readOnly>false</readOnly>
<properties/>
<color>-16777216</color>
<stroke>2</stroke>
<opacity>0.3</opacity>
<showName>false</showName>
<z>-1</z>
<t>-1</t>
<c>-1</c>
<points>
<point>
<pos_x>550.12480887279</pos_x>
<pos_y>435.81007734888396</pos_y>
</point>
<point>
<pos_x>548.3152759110405</pos_x>
<pos_y>429.6101659401588</pos_y>
</point>
<point>
<pos_x>557.4836809248823</pos_x>
<pos_y>424.34358258257896</pos_y>
</point>
<point>
<pos_x>567.094080290921</pos_x>
<pos_y>431.445760872947</pos_y>
</point>
<point>
<pos_x>565.0829678661208</pos_x>
<pos_y>437.87747924192223</pos_y>
</point>
</points>
</roi>
<roi>
<classname>plugins.kernel.roi.roi2d.ROI2DPolygon</classname>
<id>522</id>
<name>Stele</name>
<selected>false</selected>
<readOnly>false</readOnly>
<properties/>
<color>-16777216</color>
<stroke>2</stroke>
<opacity>0.3</opacity>
<showName>false</showName>
<z>-1</z>
<t>-1</t>
<c>-1</c>
<points>
<point>
<pos_x>480.9305696586955</pos_x>
<pos_y>491.4090377206272</pos_y>
</point>
<point>
<pos_x>496.2346659667578</pos_x>
<pos_y>463.91235513058297</pos_y>
</point>
<point>
<pos_x>507.1497510331769</pos_x>
<pos_y>469.31228603909835</pos_y>
</point>
<point>
<pos_x>504.2838702560458</pos_x>
<pos_y>474.59756537955707</pos_y>
</point>
<point>
<pos_x>504.2650518967232</pos_x>
<pos_y>479.8826945531427</pos_y>
</point>
<point>
<pos_x>500.9159215841867</pos_x>
<pos_y>480.3992891762636</pos_y>
</point>
<point>
<pos_x>498.96179460782446</pos_x>
<pos_y>483.1493776407093</pos_y>
</point>
<point>
<pos_x>499.9454312161927</pos_x>
<pos_y>485.706748519575</pos_y>
</point>
<point>
<pos_x>490.2109023981344</pos_x>
<pos_y>490.0391255302165</pos_y>
</point>
</points>
</roi>
<roi>
<classname>plugins.kernel.roi.roi2d.ROI2DPolygon</classname>
<id>523</id>
<name>Stele</name>
<selected>false</selected>
<readOnly>false</readOnly>
<properties/>
<color>-16777216</color>
<stroke>2</stroke>
<opacity>0.3</opacity>
<showName>false</showName>
<z>-1</z>
<t>-1</t>
<c>-1</c>
<points>
<point>
<pos_x>496.3893157218244</pos_x>
<pos_y>463.2647736216904</pos_y>
</point>
<point>
<pos_x>507.7478234419854</pos_x>
<pos_y>468.89024446292416</pos_y>
</point>
<point>
<pos_x>517.3373989594608</pos_x>
<pos_y>464.6182716737016</pos_y>
</point>
<point>
<pos_x>508.53605657565936</pos_x>
<pos_y>452.7738417744838</pos_y>
</point>
</points>
</roi>
<roi>
<classname>plugins.kernel.roi.roi2d.ROI2DPolygon</classname>
<id>524</id>
<name>Stele</name>
<selected>false</selected>
<readOnly>false</readOnly>
<properties/>
<color>-16777216</color>
<stroke>2</stroke>
<opacity>0.3</opacity>
<showName>false</showName>
<z>-1</z>
<t>-1</t>
<c>-1</c>
<points>
<point>
<pos_x>508.8660300212689</pos_x>
<pos_y>452.54582746281693</pos_y>
</point>
<point>
<pos_x>514.8300591275888</pos_x>
<pos_y>447.26607461690776</pos_y>
</point>
<point>
<pos_x>522.594620697425</pos_x>
<pos_y>460.3747346577632</pos_y>
</point>
<point>
<pos_x>517.780592646264</pos_x>
<pos_y>464.43665826152187</pos_y>
</point>
</points>
</roi>
<roi>
<classname>plugins.kernel.roi.roi2d.ROI2DPolygon</classname>
<id>526</id>
<name>Stele</name>
<selected>false</selected>
<readOnly>false</readOnly>
<properties/>
<color>-16777216</color>
<stroke>2</stroke>
<opacity>0.3</opacity>
<showName>false</showName>
<z>-1</z>
<t>-1</t>
<c>-1</c>
<points>
<point>
<pos_x>515.0919066028775</pos_x>
<pos_y>447.1381388278414</pos_y>
</point>
<point>
<pos_x>515.7088558834486</pos_x>
<pos_y>446.9782801128967</pos_y>
</point>
<point>
<pos_x>528.981432292956</pos_x>
<pos_y>455.6168079524595</pos_y>
</point>
<point>
<pos_x>528.1055311636384</pos_x>
<pos_y>461.6381179992255</pos_y>
</point>
<point>
<pos_x>523.0769576785806</pos_x>
<pos_y>460.2655158256974</pos_y>
</point>
</points>
</roi>
<roi>
<classname>plugins.kernel.roi.roi2d.ROI2DPolygon</classname>
<id>527</id>
<name>Stele</name>
<selected>false</selected>
<readOnly>false</readOnly>
<properties/>
<color>-16777216</color>
<stroke>2</stroke>
<opacity>0.3</opacity>
<showName>false</showName>
<z>-1</z>
<t>-1</t>
<c>-1</c>
<points>
<point>
<pos_x>558.1832947609528</pos_x>
<pos_y>423.9348966502267</pos_y>
</point>
<point>
<pos_x>569.868333626397</pos_x>
<pos_y>421.4546013768964</pos_y>
</point>
<point>
<pos_x>580.9797275890691</pos_x>
<pos_y>429.36847060103906</pos_y>
</point>
<point>
<pos_x>574.1807702087493</pos_x>
<pos_y>429.7491966890736</pos_y>
</point>
<point>
<pos_x>567.53180857936</pos_x>
<pos_y>430.9747581420038</pos_y>
</point>
</points>
</roi>
<roi>
<classname>plugins.kernel.roi.roi2d.ROI2DPolygon</classname>
<id>529</id>
<name>Stele</name>
<selected>false</selected>
<readOnly>false</readOnly>
<properties/>
<color>-16777216</color>
<stroke>2</stroke>
<opacity>0.3</opacity>
<showName>false</showName>
<z>-1</z>
<t>-1</t>
<c>-1</c>
<points>
<point>
<pos_x>565.6464231217822</pos_x>
<pos_y>438.0436148870378</pos_y>
</point>
<point>
<pos_x>567.7269733916308</pos_x>
<pos_y>431.3718157307762</pos_y>
</point>
<point>
<pos_x>574.4703617218174</pos_x>
<pos_y>430.2798332440623</pos_y>
</point>
<point>
<pos_x>581.4391344836662</pos_x>
<pos_y>429.9435901993922</pos_y>
</point>
<point>
<pos_x>583.4612271930501</pos_x>
<pos_y>436.35428672991833</pos_y>
</point>
<point>
<pos_x>585.806338495461</pos_x>
<pos_y>442.37531373992647</pos_y>
</point>
</points>
</roi>
<roi>
<classname>plugins.kernel.roi.roi2d.ROI2DPolygon</classname>
<id>530</id>
<name>Stele</name>
<selected>false</selected>
<readOnly>false</readOnly>
<properties/>
<color>-16777216</color>
<stroke>2</stroke>
<opacity>0.3</opacity>
<showName>false</showName>
<z>-1</z>
<t>-1</t>
<c>-1</c>
<points>
<point>
<pos_x>557.3306576715814</pos_x>
<pos_y>453.8688763430218</pos_y>
</point>
<point>
<pos_x>556.6711820252553</pos_x>
<pos_y>449.22761713932556</pos_y>
</point>
<point>
<pos_x>562.4154116017523</pos_x>
<pos_y>444.9715382247756</pos_y>
</point>
<point>
<pos_x>565.4441761965948</pos_x>
<pos_y>438.5510022881562</pos_y>
</point>
<point>
<pos_x>586.092419546962</pos_x>
<pos_y>443.0510021081553</pos_y>
</point>
<point>
<pos_x>586.2468215543187</pos_x>
<pos_y>459.1361417121351</pos_y>
</point>
</points>
</roi>
<roi>
<classname>plugins.kernel.roi.roi2d.ROI2DPolygon</classname>
<id>531</id>
<name>Stele</name>
<selected>false</selected>
<readOnly>false</readOnly>
<properties/>
<color>-16777216</color>
<stroke>2</stroke>
<opacity>0.3</opacity>
<showName>false</showName>
<z>-1</z>
<t>-1</t>
<c>-1</c>
<points>
<point>
<pos_x>546.4313364716104</pos_x>
<pos_y>475.8691892179705</pos_y>
</point>
<point>
<pos_x>543.051698318324</pos_x>
<pos_y>460.6734828101024</pos_y>
</point>
<point>
<pos_x>557.0556634413058</pos_x>
<pos_y>454.50293516603494</pos_y>
</point>
<point>
<pos_x>558.8108868564173</pos_x>
<pos_y>463.73547255048044</pos_y>
</point>
</points>
</roi>
<roi>
<classname>plugins.kernel.roi.roi2d.ROI2DPolygon</classname>
<id>532</id>
<name>Stele</name>
<selected>false</selected>
<readOnly>false</readOnly>
<properties/>
<color>-16777216</color>
<stroke>2</stroke>
<opacity>0.3</opacity>
<showName>false</showName>
<z>-1</z>
<t>-1</t>
<c>-1</c>
<points>
<point>
<pos_x>557.6752900471112</pos_x>
<pos_y>454.479952841268</pos_y>
</point>
<point>
<pos_x>586.2932047705757</pos_x>
<pos_y>459.87147906731616</pos_y>
</point>
<point>
<pos_x>584.6804037190924</pos_x>
<pos_y>473.00908770427236</pos_y>
</point>
<point>
<pos_x>559.296341382034</pos_x>
<pos_y>463.5695063640884</pos_y>
</point>
</points>
</roi>
<roi>
<classname>plugins.kernel.roi.roi2d.ROI2DPolygon</classname>
<id>533</id>
<name>Stele</name>
<selected>false</selected>
<readOnly>false</readOnly>
<properties/>
<color>-16777216</color>
<stroke>2</stroke>
<opacity>0.3</opacity>
<showName>false</showName>
<z>-1</z>
<t>-1</t>
<c>-1</c>
<points>
<point>
<pos_x>629.5188046228315</pos_x>
<pos_y>440.3356182081776</pos_y>
</point>
<point>
<pos_x>632.0281255096858</pos_x>
<pos_y>443.8789963123353</pos_y>
</point>
<point>
<pos_x>636.2628308195851</pos_x>
<pos_y>446.76804602111196</pos_y>
</point>
<point>
<pos_x>638.6623822797834</pos_x>
<pos_y>452.80523213703765</pos_y>
</point>
<point>
<pos_x>626.7399936844668</pos_x>
<pos_y>454.1755438853291</pos_y>
</point>
</points>
</roi>
<roi>
<classname>plugins.kernel.roi.roi2d.ROI2DPolygon</classname>
<id>534</id>
<name>Stele</name>
<selected>false</selected>
<readOnly>false</readOnly>
<properties/>
<color>-16777216</color>
<stroke>2</stroke>
<opacity>0.3</opacity>
<showName>false</showName>
<z>-1</z>
<t>-1</t>
<c>-1</c>
<points>
<point>
<pos_x>701.7364747510526</pos_x>
<pos_y>514.7185458933102</pos_y>
</point>
<point>
<pos_x>715.0154333241757</pos_x>
<pos_y>512.4284886335153</pos_y>
</point>
<point>
<pos_x>713.0751785175314</pos_x>
<pos_y>516.7408461254616</pos_y>
</point>
<point>
<pos_x>698.6391203879441</pos_x>
<pos_y>519.8143150506742</pos_y>
</point>
</points>
</roi>
<roi>
<classname>plugins.kernel.roi.roi2d.ROI2DPolygon</classname>
<id>535</id>
<name>Stele</name>
<selected>false</selected>
<readOnly>false</readOnly>
<properties/>
<color>-16777216</color>
<stroke>2</stroke>
<opacity>0.3</opacity>
<showName>false</showName>
<z>-1</z>
<t>-1</t>
<c>-1</c>
<points>
<point>
<pos_x>713.4279131767044</pos_x>
<pos_y>517.3188611295066</pos_y>
</point>
<point>
<pos_x>714.8712223254181</pos_x>
<pos_y>524.089183800547</pos_y>
</point>
<point>
<pos_x>712.3239662501175</pos_x>
<pos_y>530.3807408114841</pos_y>
</point>
<point>
<pos_x>698.9438848025535</pos_x>
<pos_y>520.3662641627386</pos_y>
</point>
</points>
</roi>
<roi>
<classname>plugins.kernel.roi.roi2d.ROI2DPolygon</classname>
<id>536</id>
<name>Stele</name>
<selected>false</selected>
<readOnly>false</readOnly>
<properties/>
<color>-16777216</color>
<stroke>2</stroke>
<opacity>0.3</opacity>
<showName>false</showName>
<z>-1</z>
<t>-1</t>
<c>-1</c>
<points>
<point>
<pos_x>693.8968789384589</pos_x>
<pos_y>522.7283801300096</pos_y>
</point>
<point>
<pos_x>698.2250970487875</pos_x>
<pos_y>520.4652781889963</pos_y>
</point>
<point>
<pos_x>712.1620539535625</pos_x>
<pos_y>530.8977363180154</pos_y>
</point>
<point>
<pos_x>712.295996869385</pos_x>
<pos_y>541.2434822982505</pos_y>
</point>
<point>
<pos_x>704.5476960397922</pos_x>
<pos_y>530.5384174428159</pos_y>
</point>
</points>
</roi>
<roi>
<classname>plugins.kernel.roi.roi2d.ROI2DPolygon</classname>
<id>537</id>
<name>Stele</name>
<selected>false</selected>
<readOnly>false</readOnly>
<properties/>
<color>-16777216</color>
<stroke>2</stroke>
<opacity>0.3</opacity>
<showName>false</showName>
<z>-1</z>
<t>-1</t>
<c>-1</c>
<points>
<point>
<pos_x>712.3044101350004</pos_x>
<pos_y>542.5266851819389</pos_y>
</point>
<point>
<pos_x>714.3823202999678</pos_x>
<pos_y>549.3354125124599</pos_y>
</point>
<point>
<pos_x>709.567770001481</pos_x>
<pos_y>559.5859514738376</pos_y>
</point>
<point>
<pos_x>702.2459683570827</pos_x>
<pos_y>562.9271914294475</pos_y>
</point>
</points>
</roi>
<roi>
<classname>plugins.kernel.roi.roi2d.ROI2DPolygon</classname>
<id>538</id>
<name>Stele</name>
<selected>false</selected>
<readOnly>false</readOnly>
<properties/>
<color>-16777216</color>
<stroke>2</stroke>
<opacity>0.3</opacity>
<showName>false</showName>
<z>-1</z>
<t>-1</t>
<c>-1</c>
<points>
<point>
<pos_x>704.254103153032</pos_x>
<pos_y>531.2423008850427</pos_y>
</point>
<point>
<pos_x>711.7437179331638</pos_x>
<pos_y>541.7773102680922</pos_y>
</point>
<point>
<pos_x>706.1692726142842</pos_x>
<pos_y>553.0273302982996</pos_y>
</point>
<point>
<pos_x>694.0578226619571</pos_x>
<pos_y>541.6854032139173</pos_y>
</point>
</points>
</roi>
<roi>
<classname>plugins.kernel.roi.roi2d.ROI2DPolygon</classname>
<id>539</id>
<name>Stele</name>
<selected>false</selected>
<readOnly>false</readOnly>
<properties/>
<color>-16777216</color>
<stroke>2</stroke>
<opacity>0.3</opacity>
<showName>false</showName>
<z>-1</z>
<t>-1</t>
<c>-1</c>
<points>
<point>
<pos_x>693.5915141116618</pos_x>
<pos_y>523.217444648082</pos_y>
</point>
<point>
<pos_x>703.9284571940465</pos_x>
<pos_y>530.7822494013473</pos_y>
</point>
<point>
<pos_x>693.8704586522706</pos_x>
<pos_y>541.1784501586661</pos_y>
</point>
<point>
<pos_x>687.1052032276436</pos_x>
<pos_y>536.6886978224017</pos_y>
</point>
<point>
<pos_x>683.3614674318011</pos_x>
<pos_y>528.3345869951855</pos_y>
</point>
<point>
<pos_x>687.7352313501596</pos_x>
<pos_y>521.6514909542988</pos_y>
</point>
</points>
</roi>
<roi>
<classname>plugins.kernel.roi.roi2d.ROI2DPolygon</classname>
<id>540</id>
<name>Stele</name>
<selected>false</selected>
<readOnly>false</readOnly>
<properties/>
<color>-16777216</color>
<stroke>2</stroke>
<opacity>0.3</opacity>
<showName>false</showName>
<z>-1</z>
<t>-1</t>
<c>-1</c>
<points>
<point>
<pos_x>677.1204306087258</pos_x>
<pos_y>511.9475370307067</pos_y>
</point>
<point>
<pos_x>673.5451060793116</pos_x>
<pos_y>516.7042263004105</pos_y>
</point>
<point>
<pos_x>673.8231177744655</pos_x>
<pos_y>521.0420413663829</pos_y>
</point>
<point>
<pos_x>678.6180358122198</pos_x>
<pos_y>526.8025810462021</pos_y>
</point>
<point>
<pos_x>682.962100731667</pos_x>
<pos_y>527.7157097526961</pos_y>
</point>
<point>
<pos_x>687.2668808578445</pos_x>
<pos_y>521.1416702202608</pos_y>
</point>
<point>
<pos_x>684.7655908212827</pos_x>
<pos_y>514.6884255935131</pos_y>
</point>
</points>
</roi>
<roi>
<classname>plugins.kernel.roi.roi2d.ROI2DPolygon</classname>
<id>542</id>
<name>Stele</name>
<selected>false</selected>
<readOnly>false</readOnly>
<properties/>
<color>-16777216</color>
<stroke>2</stroke>
<opacity>0.3</opacity>
<showName>false</showName>
<z>-1</z>
<t>-1</t>
<c>-1</c>
<points>
<point>
<pos_x>693.7590252978741</pos_x>
<pos_y>542.3962893262425</pos_y>
</point>
<point>
<pos_x>705.9133562707513</pos_x>
<pos_y>553.7282632561858</pos_y>
</point>
<point>
<pos_x>701.2784973353926</pos_x>
<pos_y>563.1208650106528</pos_y>
</point>
<point>
<pos_x>692.2783664066575</pos_x>
<pos_y>566.6637161844388</pos_y>
</point>
</points>
</roi>
<roi>
<classname>plugins.kernel.roi.roi2d.ROI2DPolygon</classname>
<id>543</id>
<name>Stele</name>
<selected>false</selected>
<readOnly>false</readOnly>
<properties/>
<color>-16777216</color>
<stroke>2</stroke>
<opacity>0.3</opacity>
<showName>false</showName>
<z>-1</z>
<t>-1</t>
<c>-1</c>
<points>
<point>
<pos_x>671.8327634004252</pos_x>
<pos_y>547.4052144325047</pos_y>
</point>
<point>
<pos_x>682.6287129568093</pos_x>
<pos_y>543.4904092147731</pos_y>
</point>
<point>
<pos_x>692.4224552948431</pos_x>
<pos_y>552.724255836124</pos_y>
</point>
<point>
<pos_x>691.5370099259665</pos_x>
<pos_y>566.349757359606</pos_y>
</point>
<point>
<pos_x>685.4065824752226</pos_x>
<pos_y>562.7846687925794</pos_y>
</point>
<point>
<pos_x>680.5016474820784</pos_x>
<pos_y>555.5046252692105</pos_y>
</point>
<point>
<pos_x>668.7329870937001</pos_x>
<pos_y>552.6571500984024</pos_y>
</point>
</points>
</roi>
<roi>
<classname>plugins.kernel.roi.roi2d.ROI2DPolygon</classname>
<id>544</id>
<name>Stele</name>
<selected>false</selected>
<readOnly>false</readOnly>
<properties/>
<color>-16777216</color>
<stroke>2</stroke>
<opacity>0.3</opacity>
<showName>false</showName>
<z>-1</z>
<t>-1</t>
<c>-1</c>
<points>
<point>
<pos_x>686.7876957555495</pos_x>
<pos_y>537.1979614615809</pos_y>
</point>
<point>
<pos_x>683.047602334838</pos_x>
<pos_y>543.1224578519128</pos_y>
</point>
<point>
<pos_x>692.6208713849568</pos_x>
<pos_y>551.9047254691118</pos_y>
</point>
<point>
<pos_x>693.3606290284271</pos_x>
<pos_y>541.5797226509488</pos_y>
</point>
</points>
</roi>
<roi>
<classname>plugins.kernel.roi.roi2d.ROI2DPolygon</classname>
<id>545</id>
<name>Stele</name>
<selected>false</selected>
<readOnly>false</readOnly>
<properties/>
<color>-16777216</color>
<stroke>2</stroke>
<opacity>0.3</opacity>
<showName>false</showName>
<z>-1</z>
<t>-1</t>
<c>-1</c>
<points>
<point>
<pos_x>673.5453866051874</pos_x>
<pos_y>521.5635073381403</pos_y>
</point>
<point>
<pos_x>678.0032427537014</pos_x>
<pos_y>527.442794295012</pos_y>
</point>
<point>
<pos_x>682.5841436956717</pos_x>
<pos_y>528.6484829357396</pos_y>
</point>
<point>
<pos_x>686.2676440602927</pos_x>
<pos_y>536.9420927152162</pos_y>
</point>
<point>
<pos_x>682.9494685362239</pos_x>
<pos_y>542.0259675276375</pos_y>
</point>
<point>
<pos_x>671.7087308143385</pos_x>
<pos_y>546.5119549372916</pos_y>
</point>
<point>
<pos_x>667.8963563086148</pos_x>
<pos_y>551.1557220040825</pos_y>
</point>
<point>
<pos_x>663.915665534093</pos_x>
<pos_y>542.4701597608146</pos_y>
</point>
<point>
<pos_x>663.0965544447872</pos_x>
<pos_y>526.9799302006112</pos_y>
</point>
<point>
<pos_x>668.4798358252518</pos_x>
<pos_y>521.737652954585</pos_y>
</point>
</points>
</roi>
<roi>
<classname>plugins.kernel.roi.roi2d.ROI2DPolygon</classname>
<id>546</id>
<name>Stele</name>
<selected>false</selected>
<readOnly>false</readOnly>
<properties/>
<color>-16777216</color>
<stroke>2</stroke>
<opacity>0.3</opacity>
<showName>false</showName>
<z>-1</z>
<t>-1</t>
<c>-1</c>
<points>
<point>
<pos_x>611.6379409373054</pos_x>
<pos_y>473.3953206009126</pos_y>
</point>
<point>
<pos_x>619.6191705988643</pos_x>
<pos_y>459.335725103559</pos_y>
</point>
<point>
<pos_x>626.1966408261682</pos_x>
<pos_y>455.2098665446213</pos_y>
</point>
<point>
<pos_x>632.3407784847591</pos_x>
<pos_y>464.2603666656533</pos_y>
</point>
<point>
<pos_x>621.2279334009689</pos_x>
<pos_y>484.8855696497349</pos_y>
</point>
</points>
</roi>
<roi>
<classname>plugins.kernel.roi.roi2d.ROI2DPolygon</classname>
<id>547</id>
<name>Stele</name>
<selected>false</selected>
<readOnly>false</readOnly>
<properties/>
<color>-16777216</color>
<stroke>2</stroke>
<opacity>0.3</opacity>
<showName>false</showName>
<z>-1</z>
<t>-1</t>
<c>-1</c>
<points>
<point>
<pos_x>626.7497138853414</pos_x>
<pos_y>454.9196293572274</pos_y>
</point>
<point>
<pos_x>638.9249750210545</pos_x>
<pos_y>453.2469195277171</pos_y>
</point>
<point>
<pos_x>632.7719341196674</pos_x>
<pos_y>463.7638433954619</pos_y>
</point>
</points>
</roi>
<roi>
<classname>plugins.kernel.roi.roi2d.ROI2DPolygon</classname>
<id>548</id>
<name>Stele</name>
<selected>false</selected>
<readOnly>false</readOnly>
<properties/>
<color>-16777216</color>
<stroke>2</stroke>
<opacity>0.3</opacity>
<showName>false</showName>
<z>-1</z>
<t>-1</t>
<c>-1</c>
<points>
<point>
<pos_x>633.3281557014999</pos_x>
<pos_y>464.0611452800836</pos_y>
</point>
<point>
<pos_x>656.9918108665283</pos_x>
<pos_y>472.1919853915975</pos_y>
</point>
<point>
<pos_x>657.4068880466716</pos_x>
<pos_y>463.6460237673473</pos_y>
</point>
<point>
<pos_x>653.4282215651538</pos_x>
<pos_y>454.6785304028733</pos_y>
</point>
<point>
<pos_x>646.0298066938748</pos_x>
<pos_y>452.63956347143716</pos_y>
</point>
<point>
<pos_x>639.7621900217446</pos_x>
<pos_y>453.4911467002468</pos_y>
</point>
</points>
</roi>
<roi>
<classname>plugins.kernel.roi.roi2d.ROI2DPolygon</classname>
<id>549</id>
<name>Stele</name>
<selected>false</selected>
<readOnly>false</readOnly>
<properties/>
<color>-16777216</color>
<stroke>2</stroke>
<opacity>0.3</opacity>
<showName>false</showName>
<z>-1</z>
<t>-1</t>
<c>-1</c>
<points>
<point>
<pos_x>643.4092745897152</pos_x>
<pos_y>468.37628852324457</pos_y>
</point>
<point>
<pos_x>656.8536513672907</pos_x>
<pos_y>473.16857753850746</pos_y>
</point>
<point>
<pos_x>659.8762305311144</pos_x>
<pos_y>476.1980433416605</pos_y>
</point>
<point>
<pos_x>658.5798806845739</pos_x>
<pos_y>480.42316202247684</pos_y>
</point>
<point>
<pos_x>661.8178022698278</pos_x>
<pos_y>486.8726257175124</pos_y>
</point>
<point>
<pos_x>653.0866708342966</pos_x>
<pos_y>488.662795943029</pos_y>
</point>
<point>
<pos_x>647.1287046542401</pos_x>
<pos_y>484.61733745248887</pos_y>
</point>
<point>
<pos_x>647.8767711742701</pos_x>
<pos_y>478.600437801921</pos_y>
</point>
</points>
</roi>
<roi>
<classname>plugins.kernel.roi.roi2d.ROI2DPolygon</classname>
<id>550</id>
<name>Stele</name>
<selected>false</selected>
<readOnly>false</readOnly>
<properties/>
<color>-16777216</color>
<stroke>2</stroke>
<opacity>0.3</opacity>
<showName>false</showName>
<z>-1</z>
<t>-1</t>
<c>-1</c>
<points>
<point>
<pos_x>622.1050834881858</pos_x>
<pos_y>485.2106684390851</pos_y>
</point>
<point>
<pos_x>633.1744362819439</pos_x>
<pos_y>464.9473455316337</pos_y>
</point>
<point>
<pos_x>642.7299731546888</pos_x>
<pos_y>468.21317680230504</pos_y>
</point>
<point>
<pos_x>647.1910149576814</pos_x>
<pos_y>478.5332159896645</pos_y>
</point>
<point>
<pos_x>646.3480225899262</pos_x>
<pos_y>484.44756791067636</pos_y>
</point>
</points>
</roi>
<roi>
<classname>plugins.kernel.roi.roi2d.ROI2DPolygon</classname>
<id>551</id>
<name>Stele</name>
<selected>false</selected>
<readOnly>false</readOnly>
<properties/>
<color>-16777216</color>
<stroke>2</stroke>
<opacity>0.3</opacity>
<showName>false</showName>
<z>-1</z>
<t>-1</t>
<c>-1</c>
<points>
<point>
<pos_x>623.8779548230484</pos_x>
<pos_y>500.0490785523844</pos_y>
</point>
<point>
<pos_x>621.86214769043</pos_x>
<pos_y>486.25548686326204</pos_y>
</point>
<point>
<pos_x>646.5951682424956</pos_x>
<pos_y>485.3364199387176</pos_y>
</point>
<point>
<pos_x>646.2949420563037</pos_x>
<pos_y>492.4418439856343</pos_y>
</point>
<point>
<pos_x>649.4106552531874</pos_x>
<pos_y>502.3882926630771</pos_y>
</point>
<point>
<pos_x>640.3074781822688</pos_x>
<pos_y>510.9387862315538</pos_y>
</point>
</points>
</roi>
<roi>
<classname>plugins.kernel.roi.roi2d.ROI2DPolygon</classname>
<id>552</id>
<name>Stele</name>
<selected>false</selected>
<readOnly>false</readOnly>
<properties/>
<color>-16777216</color>
<stroke>2</stroke>
<opacity>0.3</opacity>
<showName>false</showName>
<z>-1</z>
<t>-1</t>
<c>-1</c>
<points>
<point>
<pos_x>647.35521626848</pos_x>
<pos_y>485.705052385421</pos_y>
</point>
<point>
<pos_x>652.8696147688698</pos_x>
<pos_y>489.37432472122134</pos_y>
</point>
<point>
<pos_x>662.6270043538366</pos_x>
<pos_y>487.40785848796435</pos_y>
</point>
<point>
<pos_x>663.5017952206291</pos_x>
<pos_y>489.78236499410934</pos_y>
</point>
<point>
<pos_x>662.5917112500194</pos_x>
<pos_y>497.73441071440215</pos_y>
</point>
<point>
<pos_x>658.1926648702721</pos_x>
<pos_y>509.7938612513733</pos_y>
</point>
<point>
<pos_x>650.3841618778611</pos_x>
<pos_y>502.17112051057995</pos_y>
</point>
<point>
<pos_x>647.1070168949825</pos_x>
<pos_y>492.2292501431878</pos_y>
</point>
</points>
</roi>
<roi>
<classname>plugins.kernel.roi.roi2d.ROI2DPolygon</classname>
<id>553</id>
<name>Stele</name>
<selected>false</selected>
<readOnly>false</readOnly>
<properties/>
<color>-16777216</color>
<stroke>2</stroke>
<opacity>0.3</opacity>
<showName>false</showName>
<z>-1</z>
<t>-1</t>
<c>-1</c>
<points>
<point>
<pos_x>669.1078318311007</pos_x>
<pos_y>500.64495663379125</pos_y>
</point>
<point>
<pos_x>668.6534005194245</pos_x>
<pos_y>520.9772536483724</pos_y>
</point>
<point>
<pos_x>672.972501491195</pos_x>
<pos_y>520.8549122134973</pos_y>
</point>
<point>
<pos_x>672.8664864882896</pos_x>
<pos_y>516.5483554379804</pos_y>
</point>
<point>
<pos_x>676.4747811176796</pos_x>
<pos_y>510.86315274027186</pos_y>
</point>
<point>
<pos_x>675.1664488389421</pos_x>
<pos_y>503.67188013135893</pos_y>
</point>
<point>
<pos_x>672.5046209129478</pos_x>
<pos_y>501.4512281438733</pos_y>
</point>
</points>
</roi>
<roi>
<classname>plugins.kernel.roi.roi2d.ROI2DPolygon</classname>
<id>554</id>
<name>Stele</name>
<selected>false</selected>
<readOnly>false</readOnly>
<properties/>
<color>-16777216</color>
<stroke>2</stroke>
<opacity>0.3</opacity>
<showName>false</showName>
<z>-1</z>
<t>-1</t>
<c>-1</c>
<points>
<point>
<pos_x>663.3930926159635</pos_x>
<pos_y>498.4100732581656</pos_y>
</point>
<point>
<pos_x>668.5459828675912</pos_x>
<pos_y>500.4691717362677</pos_y>
</point>
<point>
<pos_x>667.9419620650216</pos_x>
<pos_y>521.1068179385564</pos_y>
</point>
<point>
<pos_x>662.9209155002571</pos_x>
<pos_y>526.2096733493798</pos_y>
</point>
<point>
<pos_x>658.6587359337935</pos_x>
<pos_y>510.13327679797993</pos_y>
</point>
</points>
</roi>
<roi>
<classname>plugins.kernel.roi.roi2d.ROI2DPolygon</classname>
<id>555</id>
<name>Stele</name>
<selected>false</selected>
<readOnly>false</readOnly>
<properties/>
<color>-16777216</color>
<stroke>2</stroke>
<opacity>0.3</opacity>
<showName>false</showName>
<z>-1</z>
<t>-1</t>
<c>-1</c>
<points>
<point>
<pos_x>640.649236775017</pos_x>
<pos_y>511.817595456259</pos_y>
</point>
<point>
<pos_x>645.8395549247017</pos_x>
<pos_y>524.5159694321699</pos_y>
</point>
<point>
<pos_x>662.1082389595782</pos_x>
<pos_y>526.5704362540223</pos_y>
</point>
<point>
<pos_x>657.8127468642299</pos_x>
<pos_y>510.5684959338539</pos_y>
</point>
<point>
<pos_x>650.0006551340352</pos_x>
<pos_y>503.4235350239752</pos_y>
</point>
</points>
</roi>
<roi>
<classname>plugins.kernel.roi.roi2d.ROI2DPolygon</classname>
<id>556</id>
<name>Stele</name>
<selected>false</selected>
<readOnly>false</readOnly>
<properties/>
<color>-16777216</color>
<stroke>2</stroke>
<opacity>0.3</opacity>
<showName>false</showName>
<z>-1</z>
<t>-1</t>
<c>-1</c>
<points>
<point>
<pos_x>645.718442957014</pos_x>
<pos_y>525.4215181212239</pos_y>
</point>
<point>
<pos_x>662.2046109713937</pos_x>
<pos_y>527.5899082297251</pos_y>
</point>
<point>
<pos_x>662.7970488530902</pos_x>
<pos_y>541.9058740359559</pos_y>
</point>
<point>
<pos_x>640.6520475137366</pos_x>
<pos_y>537.708010516585</pos_y>
</point>
</points>
</roi>
<roi>
<classname>plugins.kernel.roi.roi2d.ROI2DPolygon</classname>
<id>557</id>
<name>Stele</name>
<selected>false</selected>
<readOnly>false</readOnly>
<properties/>
<color>-16777216</color>
<stroke>2</stroke>
<opacity>0.3</opacity>
<showName>false</showName>
<z>-1</z>
<t>-1</t>
<c>-1</c>
<points>
<point>
<pos_x>611.7068632403084</pos_x>
<pos_y>507.108494683096</pos_y>
</point>
<point>
<pos_x>624.0429343251735</pos_x>
<pos_y>501.37612073804837</pos_y>
</point>
<point>
<pos_x>639.4579977434634</pos_x>
<pos_y>512.192520741872</pos_y>
</point>
<point>
<pos_x>625.6924244691514</pos_x>
<pos_y>514.989813225036</pos_y>
</point>
<point>
<pos_x>613.6257589626498</pos_x>
<pos_y>523.6268637271713</pos_y>
</point>
</points>
</roi>
<roi>
<classname>plugins.kernel.roi.roi2d.ROI2DPolygon</classname>
<id>558</id>
<name>Stele</name>
<selected>false</selected>
<readOnly>false</readOnly>
<properties/>
<color>-16777216</color>
<stroke>2</stroke>
<opacity>0.3</opacity>
<showName>false</showName>
<z>-1</z>
<t>-1</t>
<c>-1</c>
<points>
<point>
<pos_x>626.383621264355</pos_x>
<pos_y>515.8574000501598</pos_y>
</point>
<point>
<pos_x>640.456814435798</pos_x>
<pos_y>513.4371300780622</pos_y>
</point>
<point>
<pos_x>644.8211387735503</pos_x>
<pos_y>524.6641670508205</pos_y>
</point>
<point>
<pos_x>639.3432104831252</pos_x>
<pos_y>537.0379235202602</pos_y>
</point>
</points>
</roi>
<roi>
<classname>plugins.kernel.roi.roi2d.ROI2DPolygon</classname>
<id>559</id>
<name>Stele</name>
<selected>false</selected>
<readOnly>false</readOnly>
<properties/>
<color>-16777216</color>
<stroke>2</stroke>
<opacity>0.3</opacity>
<showName>false</showName>
<z>-1</z>
<t>-1</t>
<c>-1</c>
<points>
<point>
<pos_x>623.6173719383895</pos_x>
<pos_y>552.8680916531569</pos_y>
</point>
<point>
<pos_x>638.463695951312</pos_x>
<pos_y>538.1194585020013</pos_y>
</point>
<point>
<pos_x>625.4044945459073</pos_x>
<pos_y>516.7653127244547</pos_y>
</point>
<point>
<pos_x>614.00942741902</pos_x>
<pos_y>524.4568590461657</pos_y>
</point>
<point>
<pos_x>616.3570853086354</pos_x>
<pos_y>539.6101891610207</pos_y>
</point>
</points>
</roi>
<roi>
<classname>plugins.kernel.roi.roi2d.ROI2DPolygon</classname>
<id>560</id>
<name>Stele</name>
<selected>false</selected>
<readOnly>false</readOnly>
<properties/>
<color>-16777216</color>
<stroke>2</stroke>
<opacity>0.3</opacity>
<showName>false</showName>
<z>-1</z>
<t>-1</t>
<c>-1</c>
<points>
<point>
<pos_x>692.3869939890835</pos_x>
<pos_y>606.0155533618229</pos_y>
</point>
<point>
<pos_x>695.630027597698</pos_x>
<pos_y>610.9875794353334</pos_y>
</point>
<point>
<pos_x>701.7599260146008</pos_x>
<pos_y>615.377028893951</pos_y>
</point>
<point>
<pos_x>685.4845882494425</pos_x>
<pos_y>628.5214269840683</pos_y>
</point>
<point>
<pos_x>683.4444799466636</pos_x>
<pos_y>614.7576778558525</pos_y>
</point>
<point>
<pos_x>681.3283848257961</pos_x>
<pos_y>605.6251604308346</pos_y>
</point>
</points>
</roi>
<roi>
<classname>plugins.kernel.roi.roi2d.ROI2DPolygon</classname>
<id>561</id>
<name>Stele</name>
<selected>false</selected>
<readOnly>false</readOnly>
<properties/>
<color>-16777216</color>
<stroke>2</stroke>
<opacity>0.3</opacity>
<showName>false</showName>
<z>-1</z>
<t>-1</t>
<c>-1</c>
<points>
<point>
<pos_x>628.5264506038048</pos_x>
<pos_y>579.017692542313</pos_y>
</point>
<point>
<pos_x>630.6345986866372</pos_x>
<pos_y>585.4767928502239</pos_y>
</point>
<point>
<pos_x>654.0528898525705</pos_x>
<pos_y>590.0942131078572</pos_y>
</point>
<point>
<pos_x>642.4881383435219</pos_x>
<pos_y>601.6818903178282</pos_y>
</point>
<point>
<pos_x>629.581854767392</pos_x>
<pos_y>602.8558592926931</pos_y>
</point>
<point>
<pos_x>618.2858097915305</pos_x>
<pos_y>590.96402722328</pos_y>
</point>
</points>
</roi>
<roi>
<classname>plugins.kernel.roi.roi2d.ROI2DPolygon</classname>
<id>562</id>
<name>Stele</name>
<selected>false</selected>
<readOnly>false</readOnly>
<properties/>
<color>-16777216</color>
<stroke>2</stroke>
<opacity>0.3</opacity>
<showName>false</showName>
<z>-1</z>
<t>-1</t>
<c>-1</c>
<points>
<point>
<pos_x>655.4936298604908</pos_x>
<pos_y>590.4054820547618</pos_y>
</point>
<point>
<pos_x>673.6641477213741</pos_x>
<pos_y>595.4787792788596</pos_y>
</point>
<point>
<pos_x>673.9565651315495</pos_x>
<pos_y>601.391095058201</pos_y>
</point>
<point>
<pos_x>660.4597630452546</pos_x>
<pos_y>614.0225152654007</pos_y>
</point>
<point>
<pos_x>652.7742536532019</pos_x>
<pos_y>612.4710495321907</pos_y>
</point>
<point>
<pos_x>643.5083894284865</pos_x>
<pos_y>601.9312405373851</pos_y>
</point>
</points>
</roi>
<roi>
<classname>plugins.kernel.roi.roi2d.ROI2DPolygon</classname>
<id>563</id>
<name>Stele</name>
<selected>false</selected>
<readOnly>false</readOnly>
<properties/>
<color>-16777216</color>
<stroke>2</stroke>
<opacity>0.3</opacity>
<showName>false</showName>
<z>-1</z>
<t>-1</t>
<c>-1</c>
<points>
<point>
<pos_x>674.4700389435965</pos_x>
<pos_y>602.7892235370131</pos_y>
</point>
<point>
<pos_x>680.4154672691731</pos_x>
<pos_y>605.4591424168308</pos_y>
</point>
<point>
<pos_x>684.2856861822212</pos_x>
<pos_y>628.4453471608645</pos_y>
</point>
<point>
<pos_x>670.6032722375924</pos_x>
<pos_y>624.4276193189394</pos_y>
</point>
<point>
<pos_x>661.6484201491519</pos_x>
<pos_y>614.4608980813955</pos_y>
</point>
</points>
</roi>
<roi>
<classname>plugins.kernel.roi.roi2d.ROI2DPolygon</classname>
<id>564</id>
<name>Stele</name>
<selected>false</selected>
<readOnly>false</readOnly>
<properties/>
<color>-16777216</color>
<stroke>2</stroke>
<opacity>0.3</opacity>
<showName>false</showName>
<z>-1</z>
<t>-1</t>
<c>-1</c>
<points>
<point>
<pos_x>670.9548960521713</pos_x>
<pos_y>625.2786033525072</pos_y>
</point>
<point>
<pos_x>684.6503928074059</pos_x>
<pos_y>629.622146401894</pos_y>
</point>
<point>
<pos_x>684.708764281169</pos_x>
<pos_y>639.4876215696453</pos_y>
</point>
<point>
<pos_x>675.283183981364</pos_x>
<pos_y>645.6627137605697</pos_y>
</point>
<point>
<pos_x>668.069398465844</pos_x>
<pos_y>651.4129324664711</pos_y>
</point>
</points>
</roi>
<roi>
<classname>plugins.kernel.roi.roi2d.ROI2DPolygon</classname>
<id>565</id>
<name>Stele</name>
<selected>false</selected>
<readOnly>false</readOnly>
<properties/>
<color>-16777216</color>
<stroke>2</stroke>
<opacity>0.3</opacity>
<showName>false</showName>
<z>-1</z>
<t>-1</t>
<c>-1</c>
<points>
<point>
<pos_x>590.3569294324567</pos_x>
<pos_y>496.74375982483605</pos_y>
</point>
<point>
<pos_x>610.0964473367816</pos_x>
<pos_y>507.82180527376386</pos_y>
</point>
<point>
<pos_x>612.4535842939135</pos_x>
<pos_y>522.3262454560144</pos_y>
</point>
<point>
<pos_x>598.9198046386307</pos_x>
<pos_y>524.8538622073004</pos_y>
</point>
<point>
<pos_x>583.6495002538777</pos_x>
<pos_y>518.7764096817316</pos_y>
</point>
<point>
<pos_x>584.5667313722607</pos_x>
<pos_y>506.17572453879677</pos_y>
</point>
</points>
</roi>
<roi>
<classname>plugins.kernel.roi.roi2d.ROI2DPolygon</classname>
<id>566</id>
<name>Stele</name>
<selected>false</selected>
<readOnly>false</readOnly>
<properties/>
<color>-16777216</color>
<stroke>2</stroke>
<opacity>0.3</opacity>
<showName>false</showName>
<z>-1</z>
<t>-1</t>
<c>-1</c>
<points>
<point>
<pos_x>598.8534975800143</pos_x>
<pos_y>525.8056795637744</pos_y>
</point>
<point>
<pos_x>612.682495749249</pos_x>
<pos_y>523.684745107286</pos_y>
</point>
<point>
<pos_x>614.929884342425</pos_x>
<pos_y>539.7208656021155</pos_y>
</point>
<point>
<pos_x>587.82254600519</pos_x>
<pos_y>557.4388261148896</pos_y>
</point>
<point>
<pos_x>571.0152713059745</pos_x>
<pos_y>539.2696426749658</pos_y>
</point>
<point>
<pos_x>571.8210827409124</pos_x>
<pos_y>530.1445686580145</pos_y>
</point>
<point>
<pos_x>583.3181015199686</pos_x>
<pos_y>519.7869332855952</pos_y>
</point>
</points>
</roi>
<roi>
<classname>plugins.kernel.roi.roi2d.ROI2DPolygon</classname>
<id>567</id>
<name>Phloem</name>
<selected>false</selected>
<readOnly>false</readOnly>
<properties/>
<color>-16777216</color>
<stroke>2</stroke>
<opacity>0.3</opacity>
<showName>false</showName>
<z>-1</z>
<t>-1</t>
<c>-1</c>
<points>
<point>
<pos_x>559.1072329305533</pos_x>
<pos_y>464.672046503159</pos_y>
</point>
<point>
<pos_x>547.3121212412309</pos_x>
<pos_y>476.4920851557468</pos_y>
</point>
<point>
<pos_x>551.030916536051</pos_x>
<pos_y>481.93776180829855</pos_y>
</point>
<point>
<pos_x>559.9097041444523</pos_x>
<pos_y>475.6548389151281</pos_y>
</point>
</points>
</roi>
<roi>
<classname>plugins.kernel.roi.roi2d.ROI2DPolygon</classname>
<id>568</id>
<name>Phloem</name>
<selected>false</selected>
<readOnly>false</readOnly>
<properties/>
<color>-16777216</color>
<stroke>2</stroke>
<opacity>0.3</opacity>
<showName>false</showName>
<z>-1</z>
<t>-1</t>
<c>-1</c>
<points>
<point>
<pos_x>537.5486724460383</pos_x>
<pos_y>480.91819844440977</pos_y>
</point>
<point>
<pos_x>546.4541650350858</pos_x>
<pos_y>476.9178297206683</pos_y>
</point>
<point>
<pos_x>549.9950813971134</pos_x>
<pos_y>482.31641749245983</pos_y>
</point>
<point>
<pos_x>541.2072442832266</pos_x>
<pos_y>485.36210594089005</pos_y>
</point>
</points>
</roi>
<roi>
<classname>plugins.kernel.roi.roi2d.ROI2DPolygon</classname>
<id>569</id>
<name>Phloem</name>
<selected>false</selected>
<readOnly>false</readOnly>
<properties/>
<color>-16777216</color>
<stroke>2</stroke>
<opacity>0.3</opacity>
<showName>false</showName>
<z>-1</z>
<t>-1</t>
<c>-1</c>
<points>
<point>
<pos_x>532.115913010516</pos_x>
<pos_y>481.88912002696173</pos_y>
</point>
<point>
<pos_x>530.4654552105319</pos_x>
<pos_y>485.07037294088707</pos_y>
</point>
<point>
<pos_x>534.0701794857536</pos_x>
<pos_y>489.6224954280919</pos_y>
</point>
<point>
<pos_x>540.099172419574</pos_x>
<pos_y>485.4187071374469</pos_y>
</point>
<point>
<pos_x>536.789389805635</pos_x>
<pos_y>481.5249002637754</pos_y>
</point>
</points>
</roi>
<roi>
<classname>plugins.kernel.roi.roi2d.ROI2DPolygon</classname>
<id>570</id>
<name>Phloem</name>
<selected>false</selected>
<readOnly>false</readOnly>
<properties/>
<color>-16777216</color>
<stroke>2</stroke>
<opacity>0.3</opacity>
<showName>false</showName>
<z>-1</z>
<t>-1</t>
<c>-1</c>
<points>
<point>
<pos_x>526.815417946286</pos_x>
<pos_y>484.8407053348755</pos_y>
</point>
<point>
<pos_x>529.9302284025829</pos_x>
<pos_y>485.5011586352437</pos_y>
</point>
<point>
<pos_x>533.5098435425214</pos_x>
<pos_y>489.94397651756947</pos_y>
</point>
<point>
<pos_x>530.7035776236397</pos_x>
<pos_y>492.33303922515813</pos_y>
</point>
<point>
<pos_x>527.6694656895276</pos_x>
<pos_y>488.19999636663874</pos_y>
</point>
</points>
</roi>
<roi>
<classname>plugins.kernel.roi.roi2d.ROI2DPolygon</classname>
<id>572</id>
<name>Stele</name>
<selected>false</selected>
<readOnly>false</readOnly>
<properties/>
<color>-16777216</color>
<stroke>2</stroke>
<opacity>0.3</opacity>
<showName>false</showName>
<z>-1</z>
<t>-1</t>
<c>-1</c>
<points>
<point>
<pos_x>560.1935830085155</pos_x>
<pos_y>465.0176079466287</pos_y>
</point>
<point>
<pos_x>574.3004132967</pos_x>
<pos_y>470.33445245379846</pos_y>
</point>
<point>
<pos_x>574.8411290699614</pos_x>
<pos_y>481.2232926428194</pos_y>
</point>
<point>
<pos_x>568.6932241811381</pos_x>
<pos_y>485.1785148943151</pos_y>
</point>
<point>
<pos_x>560.8416317488815</pos_x>
<pos_y>475.84486807886685</pos_y>
</point>
</points>
</roi>
<roi>
<classname>plugins.kernel.roi.roi2d.ROI2DPolygon</classname>
<id>573</id>
<name>Stele</name>
<selected>false</selected>
<readOnly>false</readOnly>
<properties/>
<color>-16777216</color>
<stroke>2</stroke>
<opacity>0.3</opacity>
<showName>false</showName>
<z>-1</z>
<t>-1</t>
<c>-1</c>
<points>
<point>
<pos_x>575.2452620745413</pos_x>
<pos_y>470.8623394515606</pos_y>
</point>
<point>
<pos_x>585.0738717529291</pos_x>
<pos_y>474.0685002322122</pos_y>
</point>
<point>
<pos_x>590.409459694854</pos_x>
<pos_y>479.63844389029936</pos_y>
</point>
<point>
<pos_x>589.7368590800559</pos_x>
<pos_y>494.50465371390334</pos_y>
</point>
<point>
<pos_x>569.7146158976927</pos_x>
<pos_y>485.5911553517422</pos_y>
</point>
<point>
<pos_x>575.5941883687544</pos_x>
<pos_y>481.78988324220336</pos_y>
</point>
</points>
</roi>
<roi>
<classname>plugins.kernel.roi.roi2d.ROI2DPolygon</classname>
<id>574</id>
<name>Stele</name>
<selected>false</selected>
<readOnly>false</readOnly>
<properties/>
<color>-16777216</color>
<stroke>2</stroke>
<opacity>0.3</opacity>
<showName>false</showName>
<z>-1</z>
<t>-1</t>
<c>-1</c>
<points>
<point>
<pos_x>569.5825035075181</pos_x>
<pos_y>486.6997602160159</pos_y>
</point>
<point>
<pos_x>570.9047656197106</pos_x>
<pos_y>496.896615513617</pos_y>
</point>
<point>
<pos_x>583.9244564542705</pos_x>
<pos_y>505.2746633725353</pos_y>
</point>
<point>
<pos_x>589.5554318332114</pos_x>
<pos_y>495.56988000072465</pos_y>
</point>
</points>
</roi>
<roi>
<classname>plugins.kernel.roi.roi2d.ROI2DPolygon</classname>
<id>575</id>
<name>Stele</name>
<selected>false</selected>
<readOnly>false</readOnly>
<properties/>
<color>-16777216</color>
<stroke>2</stroke>
<opacity>0.3</opacity>
<showName>false</showName>
<z>-1</z>
<t>-1</t>
<c>-1</c>
<points>
<point>
<pos_x>570.570053346224</pos_x>
<pos_y>498.1154434987485</pos_y>
</point>
<point>
<pos_x>583.2191816569996</pos_x>
<pos_y>506.533119372581</pos_y>
</point>
<point>
<pos_x>582.1778524262895</pos_x>
<pos_y>518.5759612961803</pos_y>
</point>
<point>
<pos_x>571.8776928355335</pos_x>
<pos_y>528.3376570876871</pos_y>
</point>
<point>
<pos_x>567.5734795418601</pos_x>
<pos_y>521.8167042778936</pos_y>
</point>
<point>
<pos_x>563.984076636858</pos_x>
<pos_y>506.10132772402585</pos_y>
</point>
</points>
</roi>
<roi>
<classname>plugins.kernel.roi.roi2d.ROI2DPolygon</classname>
<id>576</id>
<name>Stele</name>
<selected>false</selected>
<readOnly>false</readOnly>
<properties/>
<color>-16777216</color>
<stroke>2</stroke>
<opacity>0.3</opacity>
<showName>false</showName>
<z>-1</z>
<t>-1</t>
<c>-1</c>
<points>
<point>
<pos_x>551.7655206878911</pos_x>
<pos_y>482.5210587996047</pos_y>
</point>
<point>
<pos_x>560.3841070984009</pos_x>
<pos_y>476.90210546566016</pos_y>
</point>
<point>
<pos_x>568.0538457162277</pos_x>
<pos_y>486.1065471593301</pos_y>
</point>
<point>
<pos_x>569.8552041763343</pos_x>
<pos_y>496.92495466267366</pos_y>
</point>
<point>
<pos_x>563.742710004866</pos_x>
<pos_y>504.5805973565241</pos_y>
</point>
<point>
<pos_x>559.5847557411961</pos_x>
<pos_y>491.041096701397</pos_y>
</point>
</points>
</roi>
<roi>
<classname>plugins.kernel.roi.roi2d.ROI2DPolygon</classname>
<id>577</id>
<name>Stele</name>
<selected>false</selected>
<readOnly>false</readOnly>
<properties/>
<color>-16777216</color>
<stroke>2</stroke>
<opacity>0.3</opacity>
<showName>false</showName>
<z>-1</z>
<t>-1</t>
<c>-1</c>
<points>
<point>
<pos_x>531.2003061842587</pos_x>
<pos_y>492.78160729894927</pos_y>
</point>
<point>
<pos_x>534.147605857802</pos_x>
<pos_y>490.50794639155885</pos_y>
</point>
<point>
<pos_x>538.0263350475896</pos_x>
<pos_y>487.62085488055584</pos_y>
</point>
<point>
<pos_x>541.3652912781015</pos_x>
<pos_y>493.3487554879629</pos_y>
</point>
<point>
<pos_x>536.7557255014333</pos_x>
<pos_y>496.4652012624376</pos_y>
</point>
</points>
</roi>
<roi>
<classname>plugins.kernel.roi.roi2d.ROI2DPolygon</classname>
<id>578</id>
<name>Stele</name>
<selected>false</selected>
<readOnly>false</readOnly>
<properties/>
<color>-16777216</color>
<stroke>2</stroke>
<opacity>0.3</opacity>
<showName>false</showName>
<z>-1</z>
<t>-1</t>
<c>-1</c>
<points>
<point>
<pos_x>538.9096043833587</pos_x>
<pos_y>487.4180862234149</pos_y>
</point>
<point>
<pos_x>540.7804311315057</pos_x>
<pos_y>485.8964233461356</pos_y>
</point>
<point>
<pos_x>550.5601553617313</pos_x>
<pos_y>482.85127133292985</pos_y>
</point>
<point>
<pos_x>553.6517547776451</pos_x>
<pos_y>485.906814953659</pos_y>
</point>
<point>
<pos_x>558.4793314604011</pos_x>
<pos_y>490.9815941162629</pos_y>
</point>
<point>
<pos_x>541.8157695855704</pos_x>
<pos_y>492.7843336127975</pos_y>
</point>
</points>
</roi>
<roi>
<classname>plugins.kernel.roi.roi2d.ROI2DPolygon</classname>
<id>579</id>
<name>Stele</name>
<selected>false</selected>
<readOnly>false</readOnly>
<properties/>
<color>-16777216</color>
<stroke>2</stroke>
<opacity>0.3</opacity>
<showName>false</showName>
<z>-1</z>
<t>-1</t>
<c>-1</c>
<points>
<point>
<pos_x>548.53805580249</pos_x>
<pos_y>539.4355522200202</pos_y>
</point>
<point>
<pos_x>547.0612681057345</pos_x>
<pos_y>523.4050918098642</pos_y>
</point>
<point>
<pos_x>555.4074685146746</pos_x>
<pos_y>509.0254749351995</pos_y>
</point>
<point>
<pos_x>563.1486296464018</pos_x>
<pos_y>506.2583326147835</pos_y>
</point>
<point>
<pos_x>566.4242820131577</pos_x>
<pos_y>522.6746072214692</pos_y>
</point>
<point>
<pos_x>571.1163504221444</pos_x>
<pos_y>529.5305013002024</pos_y>
</point>
<point>
<pos_x>569.4137719329955</pos_x>
<pos_y>539.3525756880531</pos_y>
</point>
</points>
</roi>
<roi>
<classname>plugins.kernel.roi.roi2d.ROI2DPolygon</classname>
<id>580</id>
<name>Stele</name>
<selected>false</selected>
<readOnly>false</readOnly>
<properties/>
<color>-16777216</color>
<stroke>2</stroke>
<opacity>0.3</opacity>
<showName>false</showName>
<z>-1</z>
<t>-1</t>
<c>-1</c>
<points>
<point>
<pos_x>538.0472185616561</pos_x>
<pos_y>497.0452077796641</pos_y>
</point>
<point>
<pos_x>542.2294744001598</pos_x>
<pos_y>493.86168072964574</pos_y>
</point>
<point>
<pos_x>558.7706234235721</pos_x>
<pos_y>491.7650683783956</pos_y>
</point>
<point>
<pos_x>562.8214255276446</pos_x>
<pos_y>505.246208923176</pos_y>
</point>
<point>
<pos_x>555.449527399433</pos_x>
<pos_y>507.66763377145844</pos_y>
</point>
</points>
</roi>
<roi>
<classname>plugins.kernel.roi.roi2d.ROI2DPolygon</classname>
<id>582</id>
<name>Stele</name>
<selected>false</selected>
<readOnly>false</readOnly>
<properties/>
<color>-16777216</color>
<stroke>2</stroke>
<opacity>0.3</opacity>
<showName>false</showName>
<z>-1</z>
<t>-1</t>
<c>-1</c>
<points>
<point>
<pos_x>521.6454674863147</pos_x>
<pos_y>485.3009039213037</pos_y>
</point>
<point>
<pos_x>527.1847955493267</pos_x>
<pos_y>488.5018969588455</pos_y>
</point>
<point>
<pos_x>530.1188108847612</pos_x>
<pos_y>492.318205417176</pos_y>
</point>
<point>
<pos_x>525.4433461199994</pos_x>
<pos_y>494.9318178860288</pos_y>
</point>
<point>
<pos_x>519.1086785753081</pos_x>
<pos_y>494.99798820669037</pos_y>
</point>
<point>
<pos_x>516.1015234752992</pos_x>
<pos_y>491.0023378198342</pos_y>
</point>
</points>
</roi>
<roi>
<classname>plugins.kernel.roi.roi2d.ROI2DPolygon</classname>
<id>583</id>
<name>Stele</name>
<selected>false</selected>
<readOnly>false</readOnly>
<properties/>
<color>-16777216</color>
<stroke>2</stroke>
<opacity>0.3</opacity>
<showName>false</showName>
<z>-1</z>
<t>-1</t>
<c>-1</c>
<points>
<point>
<pos_x>530.5139793575539</pos_x>
<pos_y>492.9865138924408</pos_y>
</point>
<point>
<pos_x>536.6251232597924</pos_x>
<pos_y>496.93524248136976</pos_y>
</point>
<point>
<pos_x>534.6180603930875</pos_x>
<pos_y>501.1221272874826</pos_y>
</point>
<point>
<pos_x>530.6146673861379</pos_x>
<pos_y>501.6873147489786</pos_y>
</point>
<point>
<pos_x>525.9456149441074</pos_x>
<pos_y>495.296789054628</pos_y>
</point>
</points>
</roi>
<roi>
<classname>plugins.kernel.roi.roi2d.ROI2DPolygon</classname>
<id>584</id>
<name>Stele</name>
<selected>false</selected>
<readOnly>false</readOnly>
<properties/>
<color>-16777216</color>
<stroke>2</stroke>
<opacity>0.3</opacity>
<showName>false</showName>
<z>-1</z>
<t>-1</t>
<c>-1</c>
<points>
<point>
<pos_x>537.2635360376593</pos_x>
<pos_y>497.56656018939645</pos_y>
</point>
<point>
<pos_x>535.2373829413243</pos_x>
<pos_y>501.49214520497634</pos_y>
</point>
<point>
<pos_x>536.166757425622</pos_x>
<pos_y>513.7267606802088</pos_y>
</point>
<point>
<pos_x>545.1943228849036</pos_x>
<pos_y>507.92028258667375</pos_y>
</point>
<point>
<pos_x>554.877425450158</pos_x>
<pos_y>508.2344829291714</pos_y>
</point>
</points>
</roi>
<roi>
<classname>plugins.kernel.roi.roi2d.ROI2DPolygon</classname>
<id>585</id>
<name>Stele</name>
<selected>false</selected>
<readOnly>false</readOnly>
<properties/>
<color>-16777216</color>
<stroke>2</stroke>
<opacity>0.3</opacity>
<showName>false</showName>
<z>-1</z>
<t>-1</t>
<c>-1</c>
<points>
<point>
<pos_x>536.3893089379243</pos_x>
<pos_y>514.637510906393</pos_y>
</point>
<point>
<pos_x>546.3333618075934</pos_x>
<pos_y>522.4975398796503</pos_y>
</point>
<point>
<pos_x>554.6812868941653</pos_x>
<pos_y>508.87286028803516</pos_y>
</point>
<point>
<pos_x>545.64507159841</pos_x>
<pos_y>508.81919031701955</pos_y>
</point>
</points>
</roi>
<roi>
<classname>plugins.kernel.roi.roi2d.ROI2DPolygon</classname>
<id>586</id>
<name>C2</name>
<selected>false</selected>
<readOnly>false</readOnly>
<properties/>
<color>-16777216</color>
<stroke>2</stroke>
<opacity>0.3</opacity>
<showName>false</showName>
<z>-1</z>
<t>-1</t>
<c>-1</c>
<points>
<point>
<pos_x>708.9967789298419</pos_x>
<pos_y>171.49174592423088</pos_y>
</point>
<point>
<pos_x>718.6364547284498</pos_x>
<pos_y>174.03008001407886</pos_y>
</point>
<point>
<pos_x>753.188502370183</pos_x>
<pos_y>173.82408302936213</pos_y>
</point>
<point>
<pos_x>754.3591178928016</pos_x>
<pos_y>181.33896103842704</pos_y>
</point>
<point>
<pos_x>764.1645427171278</pos_x>
<pos_y>188.8434254324009</pos_y>
</point>
<point>
<pos_x>768.7237168425922</pos_x>
<pos_y>198.21024259249822</pos_y>
</point>
<point>
<pos_x>781.3237630909797</pos_x>
<pos_y>204.29780710443708</pos_y>
</point>
<point>
<pos_x>788.6444248160835</pos_x>
<pos_y>251.02149467536034</pos_y>
</point>
<point>
<pos_x>779.7230605400747</pos_x>
<pos_y>258.0322980756253</pos_y>
</point>
<point>
<pos_x>761.4154357192658</pos_x>
<pos_y>289.15202740494027</pos_y>
</point>
<point>
<pos_x>758.02687711642</pos_x>
<pos_y>287.30008825390786</pos_y>
</point>
<point>
<pos_x>727.7405241054465</pos_x>
<pos_y>277.15305512580045</pos_y>
</point>
<point>
<pos_x>718.3622010553821</pos_x>
<pos_y>282.363695879885</pos_y>
</point>
<point>
<pos_x>701.9086999353577</pos_x>
<pos_y>291.5223147456987</pos_y>
</point>
<point>
<pos_x>689.9256026456891</pos_x>
<pos_y>287.4006560095871</pos_y>
</point>
<point>
<pos_x>677.3151427822105</pos_x>
<pos_y>272.67828219594065</pos_y>
</point>
<point>
<pos_x>679.0196899134228</pos_x>
<pos_y>259.1862379045002</pos_y>
</point>
<point>
<pos_x>675.2270413162493</pos_x>
<pos_y>243.31626034816935</pos_y>
</point>
<point>
<pos_x>675.2741571509937</pos_x>
<pos_y>231.4241179033614</pos_y>
</point>
<point>
<pos_x>684.2020872953756</pos_x>
<pos_y>214.63012628436414</pos_y>
</point>
<point>
<pos_x>701.2728405876074</pos_x>
<pos_y>187.7411429126625</pos_y>
</point>
</points>
</roi>
</rois>
<overlays/>
<lut>
<numChannel>3</numChannel>
<scaler0>
<cancross>false</cancross>
<integerdata>true</integerdata>
<absleftin>0</absleftin>
<absrightin>255</absrightin>
<leftin>0</leftin>
<rightin>255</rightin>
<leftout>0</leftout>
<rightout>255</rightout>
</scaler0>
<colormap0>
<name>Custom</name>
<enabled>true</enabled>
<type>RGB</type>
<red rawdata="false">
<point>
<index>0</index>
<value>0</value>
</point>
<point>
<index>255</index>
<value>255</value>
</point>
</red>
<green rawdata="false">
<point>
<index>0</index>
<value>0</value>
</point>
<point>
<index>255</index>
<value>0</value>
</point>
</green>
<blue rawdata="false">
<point>
<index>0</index>
<value>0</value>
</point>
<point>
<index>255</index>
<value>0</value>
</point>
</blue>
<gray rawdata="false">
<point>
<index>0</index>
<value>0</value>
</point>
<point>
<index>255</index>
<value>85</value>
</point>
</gray>
<alpha rawdata="false">
<point>
<index>0</index>
<value>255</value>
</point>
<point>
<index>255</index>
<value>255</value>
</point>
</alpha>
</colormap0>
<scaler1>
<cancross>false</cancross>
<integerdata>true</integerdata>
<absleftin>0</absleftin>
<absrightin>255</absrightin>
<leftin>0</leftin>
<rightin>255</rightin>
<leftout>0</leftout>
<rightout>255</rightout>
</scaler1>
<colormap1>
<name>Custom</name>
<enabled>true</enabled>
<type>RGB</type>
<red rawdata="false">
<point>
<index>0</index>
<value>0</value>
</point>
<point>
<index>255</index>
<value>0</value>
</point>
</red>
<green rawdata="false">
<point>
<index>0</index>
<value>0</value>
</point>
<point>
<index>255</index>
<value>255</value>
</point>
</green>
<blue rawdata="false">
<point>
<index>0</index>
<value>0</value>
</point>
<point>
<index>255</index>
<value>0</value>
</point>
</blue>
<gray rawdata="false">
<point>
<index>0</index>
<value>0</value>
</point>
<point>
<index>255</index>
<value>85</value>
</point>
</gray>
<alpha rawdata="false">
<point>
<index>0</index>
<value>255</value>
</point>
<point>
<index>255</index>
<value>255</value>
</point>
</alpha>
</colormap1>
<scaler2>
<cancross>false</cancross>
<integerdata>true</integerdata>
<absleftin>0</absleftin>
<absrightin>255</absrightin>
<leftin>0</leftin>
<rightin>255</rightin>
<leftout>0</leftout>
<rightout>255</rightout>
</scaler2>
<colormap2>
<name>Custom</name>
<enabled>true</enabled>
<type>RGB</type>
<red rawdata="false">
<point>
<index>0</index>
<value>0</value>
</point>
<point>
<index>255</index>
<value>0</value>
</point>
</red>
<green rawdata="false">
<point>
<index>0</index>
<value>0</value>
</point>
<point>
<index>255</index>
<value>0</value>
</point>
</green>
<blue rawdata="false">
<point>
<index>0</index>
<value>0</value>
</point>
<point>
<index>255</index>
<value>255</value>
</point>
</blue>
<gray rawdata="false">
<point>
<index>0</index>
<value>0</value>
</point>
<point>
<index>255</index>
<value>85</value>
</point>
</gray>
<alpha rawdata="false">
<point>
<index>0</index>
<value>255</value>
</point>
<point>
<index>255</index>
<value>255</value>
</point>
</alpha>
</colormap2>
</lut>
<properties/>
</root>
